# Supplementary material for: Metabolic Variations of Flavonoids in Leaves of T. media and T. mairei Obtained by UPLC-ESI-MS/MS
Source: Molecules. 2019 Sep 12;24(18):3323. doi: 10.3390/molecules24183323 (PMC6767174; doi:10.3390/molecules24183323)
Supplement: Supplementary file 1 [file molecules-24-03323-s001.zip › supplementary files/Table S1.xlsx]

## Sheet: Table S2
Table S1 Qualitative and quantitative analysis of metabolites by UPLC-ESI-MS/MS in the two Taxus species.
Index	Ion mode	Q1 (Da)	Q3 (Da)	Rt (min)	Molecular Weight (Da)	Ionization model	KEGG ID	Compounds	Class	QC-1	QC-2	QC-3	T.media-1	T.media-2	T.media-3	T.mairei-1	T.mairei-2	T.mairei-3
pmb0601	Positive	595.1	301.8	4.12	594.1	[M+H]+	-	Chrysoeriol O-hexosyl-O-pentoside	Flavone	729000	544000	498000	498000	534000	377000	525000	476000	479000
pmb3121	Negative	478.1	281.4	9.03	479.1	[M-H]-	-	LysoPE 18:1	Lipids_Glycerophospholipids	395000	386000	416000	565000	520000	292000	447000	521000	464000
pme0191	Positive	189.1	86	1.91	188.116	[M+H]+	C02155	N-Glycyl-L-leucine	Amino acid derivatives	183000	215000	264000	289000	276000	237000	270000	269000	289000
pme0263	Positive	259.1	126.7	1.76	258.085	[M+H]+	-	5-Methyluridine	Nucleotide and its derivates	37500	44700	44600	66200	56400	9	9	64300	52500
pme2122	Positive	112.1	94.6	0.84	111.08	[M+H]+	C00388	Histamine	Amino acid derivatives	916000	1080000	828000	1150000	1220000	746000	889000	1200000	1110000
pme0038	Positive	112	95	0.82	111.043	[M+H]+	C00380	Cytosine	Nucleotide and its derivates	1200000	1400000	1310000	1400000	1520000	1260000	1130000	1590000	1500000
pme1434	Negative	371.1	209.2	2.58	372.142	[M-H]-	C01533	Syringin	Hydroxycinnamoyl derivatives	1320000	1190000	1270000	1700000	1700000	1590000	1480000	1710000	1700000
pmd0144	Positive	550.4	245.1	9.96	549.4	[M+H]+	-	LysoPC 20:1 (2n isomer)	Lipids_Glycerophospholipids	83100	80800	82500	158000	142000	101000	111000	135000	147000
pmb0907	Positive	265.1	177.5	2.29	264.1	[M+H]+	C10497	N-Feruloyl putrescine	Phenolamides	47200	115000	85100	219000	143000	9	75800	56800	118000
pmd0145	Positive	550.4	245.1	10	549.4	[M+H]+	-	LysoPC 20:1	Lipids_Glycerophospholipids	87500	85200	78800	165000	126000	104000	120000	121000	152000
pma6558	Negative	313.1	298.3	7.22	314.1	[M-H]-	-	Velutin	Flavone	517000	524000	543000	795000	822000	444000	335000	366000	730000
pme1502	Positive	315.1	300	7.23	314.079	[M+H]+	-	Kumatakenin	Flavonol	2080000	2160000	2200000	2830000	3260000	1770000	952000	1010000	2230000
pme2046	Positive	170	96	0.79	169.181	[M+H]+	-	3-N-Methyl-L-histidine	Amino acid derivatives	562000	556000	586000	610000	724000	486000	538000	622000	626000
pmb0882	Positive	522.1	125.5	9.07	521.1	[M+H]+	-	LysoPC 18:1	Lipids_Glycerophospholipids	2440000	2570000	2670000	3620000	3950000	2850000	2920000	3360000	3490000
pmb3132	Negative	478.1	281.3	8.86	479.1	[M-H]-	-	LysoPE 18:1 (2n isomer)	Lipids_Glycerophospholipids	121000	135000	140000	186000	205000	145000	127000	164000	177000
pmb3073	Negative	709.1	401.3	3.46	710.1	[M-H]-	-	O-p-Coumaroyl quinic acid O-rutinoside derivative	Quinate and its derivatives	4650	4760	5930	10200	4860	6130	4030	7720	6160
pme2776	Positive	253.1	137.1	1.67	252.086	[M+H]+	C05512	2'-Deoxyinosine	Nucleotide and its derivates	40700	42900	50700	85800	46700	54200	19100	44700	51400
pmc1990	Negative	299.1	74.8	6.78	300.1	[M-H]-	-	4'-Hydroxy-5,7-dimethoxyflavanone	Flavanone	210000	237000	297000	92300	25300	48200	42600	40200	29100
pme2827	Negative	239	223	6.77	240.245	[M-H]-	C00517	Palmitaldehyde	Lipids_Fatty acids	32300000	35300000	44300000	13100000	3340000	6830000	4930000	5080000	4540000
pmb0889	Positive	279.3	201.5	8.96	278.3	[M+H]+	C08364	Punicic acid	Lipids_Fatty acids	1160000	1170000	1180000	1590000	1070000	1180000	730000	780000	722000
pme0226	Negative	131.1	71.8	0.78	132.054	[M-H]-	C00152	L-Asparagine	Amino acids	69400	68000	65600	307000	104000	168000	10400	22900	23500
pme0359	Positive	433.1	313.1	3.81	432.106	[M+H]+	-	Apigenin 5-O-glucoside	Flavone	1320000	1640000	1610000	1850000	1350000	1530000	1260000	1250000	1290000
pme2527	Positive	133	70	0.78	132.16	[M+H]+	C00077	L(+)-Ornithine	Amino acids	158000	156000	173000	499000	153000	325000	70400	78800	72500
pme2706	Negative	153.2	109	2.42	154.027	[M-H]-	C00196	2,3-Dihydroxybenzoic acid	Organic acids	632000	703000	700000	896000	512000	690000	457000	392000	416000
pmd0136	Positive	524.4	507.4	9.91	523.4	[M+H]+	-	LysoPC 18:0	Lipids_Glycerophospholipids	1550000	1530000	1520000	7060000	5440000	5500000	4890000	5020000	5230000
pme3369	Negative	315	165.1	6.43	316.058	[M-H]-	C10176?	Rhamnetin (7-O-methxyl quercetin)	Flavonol	49500	51600	50800	73700	31800	36900	5770	4060	21000
pme3835	Negative	344.2	344	1.33	345.047	[M-H]-	C00942	Guanosine 3',5'-cyclic monophosphate	Nucleotide and its derivates	15700	9550	26100	36200	13800	19700	9	9	12000
pmb0864	Positive	426.3	285.8	7.69	425.3	[M+H]+	-	LysoPE 14:0	Lipids_Glycerophospholipids	26100	36000	35500	47600	53200	34200	44800	40700	33700
pmd0158	Negative	424.2	285.8	7.51	425.2	[M-H]-	-	LysoPE 14:0 (2n isomer)	Lipids_Glycerophospholipids	20700	20900	22600	34300	33200	20200	24300	25700	20000
pma0249	Positive	479.1	302.8	3.52	478.1	[M+H]+	-	Selgin 5-O-hexoside	Flavone	3690000	3810000	4260000	5650000	5510000	4320000	4720000	3130000	3380000
pmb1574	Positive	277.2	137.5	8.21	276.2	[M+H]+	-	Octadecadien-6-ynoic acid	Lipids_Fatty acids	169000	160000	141000	246000	235000	192000	192000	157000	154000
pmb2591	Negative	245	203.2	3.87	246	[M-H]-	C03137	Acetyl tryptophan	Amino acid derivatives	3590000	3380000	3310000	7520000	3710000	4850000	5080000	2180000	2360000
pme0499	Negative	181	70.9	0.76	182.079	[M-H]-	C00794	D-Sorbitol	Alcohols and polyols	48900	45400	54300	59100	47400	51700	48200	29600	33300
pme1691	Positive	147.1	88	0.85	146.118	[M+H]+	C08201	Acetylcholine	Cholines	2350000	2450000	2190000	4140000	3280000	3220000	2430000	1710000	2070000
pme2884	Negative	166	124.1	0.85	167.037	[M-H]-	-	Guanidinoethyl sulfonate	Organic acids	62900	22900	43300	92600	68600	63700	51700	30900	32900
pme2810	Negative	247	176.1	3.53	248.116	[M-H]-	C05643	6-Hydroxymelatonin	Tryptamine derivatives	16000	15000	16500	25100	17800	13500	14300	13300	17300
pmb2778	Negative	295	183.3	8.96	296	[M-H]-	-	9,10-EODE	Lipids_Fatty acids	534000	507000	507000	1020000	630000	546000	141000	170000	271000
pme0109	Positive	212.2	166.1	1.45	211.084	[M+H]+	C07194	(-)-3-(3,4-Dihydroxyphenyl)-2-methylalanine	Amino acid derivatives	471000	613000	663000	1500000	979000	724000	463000	277000	420000
pmb0475	Positive	671.2	671	2.85	670.2	[M+H]+	-	Gallic acid O-feruloyl-O-hexosyl-O-hexoside	Hydroxycinnamoyl derivatives	287000	410000	410000	714000	668000	474000	304000	307000	362000
pme3288	Negative	329	314	6.63	330.074	[M-H]-	C01265	3,7-Di-O-methylquercetin	Flavonol	88800	80800	94900	183000	143000	83900	24500	35000	26900
pmb0874	Positive	478.6	337.9	8.38	477.6	[M+H]+	-	LysoPE 18:2 (2n isomer)	Lipids_Glycerophospholipids	1090000	1180000	1200000	1010000	1030000	629000	955000	1260000	876000
pmb0854	Positive	518.3	459.6	8.79	517.3	[M+H]+	-	LysoPC 18:3	Lipids_Glycerophospholipids	9150000	8850000	7740000	17300000	17900000	15400000	14100000	20400000	15800000
pmd0132	Positive	496.3	478.3	8.8	495.3	[M+H]+	-	LysoPC 16:0 (2n isomer)	Lipids_Glycerophospholipids	9980000	10900000	11500000	17900000	17700000	15700000	14200000	20700000	16000000
pmb0631	Positive	581.1	467.9	3.17	580.1	[M+H]+	-	C-hexosyl-luteolin C-pentoside	Flavone C-glycosides	40300	38500	24800	56300	28800	29300	48300	62500	41400
pme3034	Negative	131	86.9	1.94	132.042	[M-H]-	-	ethylmalonate	Organic acids	25600	32200	32900	30500	24000	24000	31800	39100	19700
pma0702	Positive	558.3	264.8	3.75	557.3	[M+H]+	-	N', N''-disinapoylspermidine	Phenolamides	12100000	15500000	15700000	17300000	14500000	13600000	15600000	17300000	12800000
pmb2792	Negative	293	193.2	7.81	294	[M-H]-	-	13-HOTrE(r)	Lipids_Fatty acids	184000	198000	190000	180000	159000	163000	170000	184000	155000
pme1977	Negative	173.1	83	3.87	174.089	[M-H]-	C08278	Suberic acid	Organic acids	71200	60600	45700	65500	47900	57500	40500	64200	48000
pme2746	Negative	784.2	437.2	2.79	785.157	[M-H]-	C00016	Flavin adenine dinucleotide (FAD)	Nucleotide and its derivates	86800	54900	87400	102000	83500	93900	88100	103000	80500
pmb2319	Positive	482.3	184.5	8.26	481.3	[M+H]+	-	LysoPC 15:0	Lipids_Glycerophospholipids	158000	182000	172000	229000	225000	223000	197000	253000	200000
pma6460	Negative	337	275.8	3.26	338	[M-H]-	-	5-O-p-Coumaroylquinic acid	Quinate and its derivatives	73200	96600	91800	123000	124000	136000	75200	169000	52600
pme3346	Negative	131.1	70.8	2.76	132.079	[M-H]-	-	5-hydroxyhexanoic acid	Organic acids	427000	443000	500000	529000	516000	574000	408000	621000	437000
pme1841	Positive	103	86.1	0.76	102.116	[M+H]+	C01672	1,5-Diaminopentane	Phenolamides	76600	102000	89600	107000	113000	94200	70800	109000	77300
pme2720	Negative	144.1	126.1	4.53	145.053	[M-H]-	C08493	Indole-3-carboxaldehyde	Indole derivatives	2890	2910	2100	5360	4110	3670	9	5200	1960
pme2836	Positive	178.1	160.1	2.95	177.079	[M+H]+	-	5-Hydroxytryptophol	Indole derivatives	824000	1000000	1060000	930000	1180000	1070000	1000000	878000	1100000
pma0787	Positive	551.1	347.4	4.63	550.1	[M+H]+	-	Quercetin-3-(6''-malonyl)-Glucoside	Flavonol	30600	33300	29800	45700	57500	65600	50500	49000	55300
pmb1656	Positive	353.1	173.7	9.9	352.1	[M+H]+	-	MAG (18:3) isomer4	Lipids_Glycerolipids	244000	216000	216000	279000	325000	417000	320000	295000	406000
pme1397	Positive	271	215.1	3.85	271.24	Protonated	C05904	Pelargonidin	Anthocyanins	365000	337000	374000	291000	341000	292000	237000	314000	305000
pme2344	Positive	231.2	149.1	6.16	230.152	[M+H]+	-	Dodecanedioic aicd	Organic acids	66400	61900	60000	34200	51700	43300	31000	43400	43400
pme3428	Negative	339.1	177.1	2.72	340.079	[M-H]-	C09264	Esculin (6,7-Dihydroxycoumarin-6-glucoside)	Coumarins	2700000	2640000	2640000	2630000	2980000	2570000	2400000	2660000	3210000
pme1777	Positive	611	287.7	2.08	611	Protonated	C08639	Cyanidin 3,5-O-diglucoside (Cyanin)	Anthocyanins	24200000	40800000	36000000	39700000	38600000	39400000	28400000	44100000	51200000
pme2695	Negative	311.4	147.1	3.61	312.147	[M-H]-	-	Phe-Phe	Amino acid derivatives	20700	23500	21800	24400	22200	22500	12200	27500	32900
pmb0645	Positive	627.1	447.3	3.41	626.1	[M+H]+	-	6-C-hexosyl-hesperetin O-hexoside	Flavone C-glycosides	1580000	1770000	1910000	1790000	1770000	1590000	1420000	1820000	2210000
pme1551	Negative	463.1	300	3.63	464.096	[M-H]-	C10108	Myricetin 3-O-rhamnoside (Myricitrin)	Flavonol	10300000	10600000	11800000	15300000	15400000	16200000	10400000	17900000	25400000
pmb4344	Negative	362.1	211.1	1.01	363.1	[M-H]-	C00144	Guanosine 5'-monophosphate	Nucleotide and its derivates	122000	141000	136000	162000	173000	185000	137000	94800	202000
pme1292	Negative	167.1	122.1	2.12	168.042	[M-H]-	C00544	Homogentisic acid	Organic acids	355000	468000	440000	577000	578000	547000	540000	401000	605000
pma0948	Positive	138.1	77.2	1.26	137.1	[M+H]+	-	Hydroxyphenethylamine	Others	34000	33400	32800	55700	60800	36200	27000	9	38100
pme3564	Positive	179	179	3.19	178.027	[M+H]+	C03093	Daphnetin	Coumarins	1570000	1940000	1620000	2250000	2410000	1890000	1500000	1090000	2010000
pmb0786	Positive	180	84.2	0.69	179	[M+H]+	C00329	Glucosamine	Carbohydrates	3070000	4070000	2220000	4330000	3370000	3820000	2700000	1810000	3450000
pma6254	Positive	757.3	757.2	3.68	756.3	[M+H]+	-	C-hexosyl-apigenin O-caffeoylhexoside	Flavone C-glycosides	132000	105000	142000	157000	143000	163000	135000	93900	148000
pmb2819	Negative	665.1	323.4	2.16	666.1	[M-H]-	-	O-Caffeoyl maltotriose	Hydroxycinnamoyl derivatives	31200	32200	34200	20700	15700	17900	15800	6320	14500
pmb0725	Positive	669.1	669	5.1	668.1	[M+H]+	-	Tricin 7-O-feruloylhexoside	Flavone	234000	260000	249000	242000	257000	258000	163000	197000	250000
pme3296	Negative	431	285.1	4.48	432.106	[M-H]-	C16911	Kaempferol 3-O-rhamnoside (Kaempferin)	Flavonol	12600000	12200000	12300000	23000000	18500000	19100000	4350000	7700000	22800000
pme1683	Positive	477.2	258.1	2.15	476.168	[M+H]+	C12276	D-Pantothenic dcid	Organic acids	50800	61100	67800	75600	55500	80800	26200	20800	73600
pme2278	Negative	362	78.9	1.17	363.058	[M-H]-	-	Guanosine monophosphate	Nucleotide and its derivates	45500	40500	47300	72200	64200	68700	45300	36500	67600
pme2246	Negative	301	58.8	3.89	302.006	[M-H]-	C10788	Ellagic acid	Others	152000	147000	165000	194000	187000	222000	74600	87200	169000
pme3250	Positive	285	270.2	7	284.069	[M+H]+	C00814	Biochanin A	Isoflavone	110000	102000	89400	140000	137000	160000	90200	99200	128000
pmb0885	Positive	291	273.9	6.71	290	[M+H]+	-	4-oxo-9Z,11Z,13E,15E-octadecatetraenoic acid	Lipids_Fatty acids	189000	184000	186000	184000	170000	187000	57200	83600	141000
pme2670	Negative	121	91.9	3.72	122.037	[M-H]-	C00633	4-Hydroxybenzaldehyde	Benzoic acid derivatives	13900000	14100000	14100000	14900000	13200000	14600000	1870000	5600000	9250000
pmc0274	Positive	167.1	121	1.92	166.1	[M+H]+	C16614	6-Methylmercaptopurine	Nucleotide and its derivates	13700000	16600000	18300000	21100000	20400000	20200000	16900000	17900000	18900000
pme1611	Negative	433.1	433	3.75	434.121	[M-H]-	-	Isohemiphloin	Alkaloids	926000	940000	1110000	1410000	1360000	1330000	1020000	1110000	1170000
pmb3107	Negative	359.1	197.1	2.26	360.1	[M-H]-	-	Syringic acid O-glucoside	Benzoic acid derivatives	154000	148000	169000	217000	212000	203000	147000	153000	181000
pme0442	Positive	303	149.3	2.98	303.24	Protonated	C05908	Delphinidin	Anthocyanins	881000	860000	821000	1250000	1090000	1070000	472000	593000	924000
pmb0247	Positive	137.3	94.3	3.14	136.3	[M+H]+	C00568	p-Aminobenzoate	Benzoic acid derivatives	302000	362000	280000	336000	320000	300000	211000	262000	256000
pmb4777	Negative	337.1	143.2	4.4	338.1	[M-H]-	-	4-Hydroxy-7-methoxycoumarin-beta-rhamnoside	Coumarins	70600	76400	73800	133000	129000	91200	14400	67700	64500
pme3732	Positive	244.1	111.4	0.83	243.086	[M+H]+	C00475	Cytidine	Nucleotide and its derivates	2600000	2670000	2770000	3350000	3160000	2900000	2400000	2780000	2780000
pme3961	Positive	252	136.1	1.88	251.102	[M+H]+	C00559	Deoxyadenosine	Nucleotide and its derivates	590000	607000	665000	853000	753000	652000	378000	619000	630000
pme0161	Negative	118.1	101	0.75	119.058	[M-H]-	C00263	L-Homoserine	Amino acids	3460	4050	4030	12100	11100	7460	9	9	5500
pme1535	Negative	305	125	2.28	306.074	[M-H]-	C12127	(+)-Gallocatechin (GC)	Catechin derivatives	2130000	2010000	2330000	2340000	2320000	2180000	1840000	1900000	1980000
pmb0562	Positive	605.1	271.7	3.5	605.1	Protonated	-	Pelargonidin 3-O-malonyl-malonylhexoside	Anthocyanins	113000	148000	126000	211000	235000	172000	69700	79800	126000
pme2362	Negative	151	105	2.89	152.047	[M-H]-	C01984	Mandelic acid	Organic acids	301000	288000	279000	511000	562000	430000	67500	127000	235000
pmb0733	Positive	639.1	331.8	4.07	638.1	[M+H]+	-	Tricin 5-O-rutinoside	Flavone	626000	726000	755000	1030000	1180000	971000	486000	565000	994000
pmb0873	Positive	520	125	8.25	519	[M+H]+	-	LysoPC 18:2 (2n isomer)	Lipids_Glycerophospholipids	4800000	5140000	5120000	6820000	7880000	6570000	2750000	4450000	6430000
pmb2987	Negative	487.1	283.2	2.63	488.1	[M-H]-	-	Acacetin O-acetyl hexoside	Flavone	2930000	2640000	2760000	3430000	4340000	3340000	1720000	2310000	3120000
pmb2388	Positive	524.1	507.4	8.91	523.1	[M+H]+	-	LysoPC 18:0 (2n isomer)	Lipids_Glycerophospholipids	201000	191000	195000	505000	575000	430000	143000	207000	367000
pmb0859	Positive	522.4	184.5	8.91	521.4	[M+H]+	-	LysoPC 18:1 (2n isomer)	Lipids_Glycerophospholipids	5400000	5300000	5270000	12800000	14200000	10900000	3620000	5270000	10300000
pmc0960	Positive	544.4	544.4	8.91	543.4	[M+H]+	-	LysoPC 20:4	Lipids_Glycerophospholipids	689000	478000	492000	1550000	1770000	1240000	408000	731000	1250000
pmb1562	Positive	351	259.9	7.8	350	[M+H]+	-	MAG (18:4) isomer3	Lipids_Glycerolipids	90900	112000	135000	62800	59200	104000	50700	41500	105000
pme3174	Positive	324	112	0.83	323.052	[M+H]+	C00055	Cytidine 5'-monophosphate (Cytidylic acid)	Nucleotide and its derivates	587000	457000	462000	662000	657000	768000	536000	601000	811000
pmb0202	Positive	153	136.4	1.18	152	[M+H]+	C00385	Xanthine	Nucleotide and its derivates	357000	394000	522000	558000	324000	562000	248000	312000	518000
pme2529	Negative	163.2	162.9	0.75	164.069	[M-H]-	C07326	1,5-Anhydro-D-glucitol	Alcohols and polyols	867000	1010000	1110000	1140000	843000	1290000	931000	937000	1220000
pme0363	Negative	299.1	284	5.76	300.063	[M-H]-	C04293	Chrysoeriol	Flavone	1230000	1230000	1210000	1500000	1210000	1260000	1010000	1130000	1600000
pme2380	Negative	145	80.8	1.14	146.022	[M-H]-	-	A-Ketoglutaric acid	Organic acids	515000	477000	422000	1490000	542000	1050000	840000	929000	1350000
pme0257	Negative	111	111	1.23	112.027	[M-H]-	C00106	Uracil	Nucleotide and its derivates	127000	124000	124000	177000	110000	145000	112000	88000	157000
pme1738	Positive	138.1	95	0.8	137.071	[M+H]+	C02918	3-Carbamyl-1-methylpyridinium (1-Methylnicotinamide)	Pyridine derivatives	236000	156000	229000	455000	184000	289000	335000	134000	337000
pmb0449	Positive	162.1	98.3	0.8	161.1	[M+H]+	C00956	2-Aminoadipic acid (L-Homoglutamic acid)	Amino acids	1270000	1500000	1420000	2010000	1770000	1850000	1710000	1520000	1680000
pme2890	Positive	269	134	0.85	268.055	[M+H]+	C01817	L-Homocystine	Amino acids	23300	35800	20600	36400	24100	30500	24200	14900	23900
pme0207	Negative	103	103	1.29	104.047	[M-H]-	-	3-Hydroxybutyrate	Organic acids	73700	50300	65400	93900	63000	86000	49500	42600	65900
pme1824	Negative	153.1	109.1	2.48	154.027	[M-H]-	C00230	Protocatechuic acid	Catechin derivatives	665000	664000	648000	787000	500000	622000	315000	354000	543000
pme3478	Negative	277.1	146.2	2.84	278.13	[M-H]-	C00831	Pantetheine	Vitamins	20200	23400	22200	35400	46100	44900	37400	29500	25700
pmb3064	Negative	499.2	173.2	2.5	500.2	[M-H]-	-	3-O-p-coumaroyl quinic acid O-hexoside	Quinate and its derivatives	96500	99300	102000	127000	148000	124000	116000	80400	60600
pme3384	Positive	162	74	1.16	161.069	[M+H]+	-	N-Acetylthreonine	Amino acid derivatives	3130000	3220000	3290000	3440000	3930000	3790000	3470000	2750000	2480000
pme2289	Positive	287.2	143.4	11	286.23	[M+H]+	C00473	Vitamin A	Vitamins	32300	24800	35900	43500	39400	44900	36100	19600	19200
pma6389	Positive	345.2	177.5	6.33	344.2	[M+H]+	C04444	Ayanin	Flavonol	182000	157000	219000	262000	291000	280000	232000	81200	74700
pme0489	Positive	137	108	1.97	136	[M+H]+	-	N-Methylnicotinamide	Nicotinic acid derivatives	33300	24200	16500	33200	37400	30600	27700	9	9
pmb0818	Positive	206.1	147.5	2.39	205.1	[M+H]+	C05660	Methoxyindoleacetic acid	Indole derivatives	1730000	2150000	2150000	3230000	2490000	3350000	2710000	1840000	1320000
pmb1096	Positive	118	58.2	2.39	117	[M+H]+	C00463	Indole	Indole derivatives	2790000	3160000	3020000	5100000	4020000	5130000	3800000	2710000	2230000
pmb3002	Negative	607.1	299.1	3.98	608.1	[M-H]-	-	Chrysoeriol 7-O-rutinoside	Flavone	5600000	3080000	3430000	4790000	4430000	5200000	4750000	3480000	2360000
pme0205	Negative	289.1	125	3	290.079	[M-H]-	C06562	Catechin	Catechin derivatives	16800000	15600000	17400000	17900000	17900000	19700000	18000000	14000000	12800000
pme0436	Negative	577.1	407.3	2.79	578.142	[M-H]-	-	Procyanidin B3	Proanthocyanidins	927000	986000	894000	879000	793000	996000	1040000	686000	643000
pme2136	Positive	123.1	123	0.81	122.058	[M+H]+	-	DL-threitol	Alcohols and polyols	145000	108000	106000	96800	109000	101000	124000	70800	82600
pmb0837	Positive	577.1	425.4	2.92	576.1	[M+H]+	-	Procyanidin A3	Proanthocyanidins	25500000	13600000	23800000	18500000	18000000	20400000	24800000	12400000	18200000
pmb1912	Positive	474.2	327.8	2.3	473.2	[M+H]+	C00234	10-Formyl-THF	Others	414000	389000	445000	512000	523000	577000	601000	465000	509000
pmb1178	Positive	339.1	177.5	3.32	338.1	[M+H]+	-	O-Feruloyl 2-hydroxylcoumarin	Coumarins	172000	163000	193000	244000	278000	336000	280000	254000	199000
pmb3088	Negative	421.1	241.2	0.71	422.1	[M-H]-	C00689	Trehalose 6-phosphate	Carbohydrates	135000	135000	150000	180000	198000	224000	207000	184000	161000
pmb5304	Negative	277.1	233.7	10.62	278.1	[M-H]-	C06427	┒-Linolenic acid	Lipids_Fatty acids	8700	8080	8040	9100	7180	12400	10200	7580	5490
pme0434	Negative	577	407.3	3.03	578.142	[M-H]-	-	Procyanidin B2	Proanthocyanidins	935000	970000	965000	994000	875000	1150000	950000	816000	782000
pme3456	Positive	149.1	131	4.42	148	[M+H]+	-	p-Coumaraldehyde	Hydroxycinnamoyl derivatives	1880000	1990000	1720000	2070000	1830000	1750000	2000000	1990000	1050000
pme3511	Negative	287.1	153.1	1.21	288.059	[M-H]-	-	Orotidine	Others	19500	23700	33000	40000	33800	40300	45900	30600	9
pmb3061	Negative	499.1	163.2	2.1	500.1	[M-H]-	-	5-O-p-coumaroyl quinic acid O-hexoside	Quinate and its derivatives	222000	185000	199000	165000	232000	159000	314000	247000	106000
pme3230	Negative	283	268.2	5	284.069	[M-H]-	C01562	Calycosin	Isoflavone	124000	135000	146000	122000	141000	127000	169000	159000	89500
pmb0801	Positive	346	184.5	1.58	345	[M+H]+	-	4-Pyridoxic acid O-hexoside	Vitamins	408000	638000	629000	461000	604000	527000	644000	468000	399000
pme2427	Negative	222.1	163	2.61	223.085	[M-H]-	-	N-Acetyl-L-tyrosine	Amino acid derivatives	8040000	8060000	7490000	4110000	4940000	4850000	5360000	4830000	3940000
pma6270	Positive	258.2	125.2	0.78	258.2	Protonated	C00670	sn-Glycero-3-phosphocholine	Cholines	7700000	8960000	9060000	7620000	8360000	9390000	9900000	8330000	6560000
pmb2858	Negative	665.1	485.3	0.81	666.1	[M-H]-	C02052	Maltotetraose	Carbohydrates	59000	62900	55900	67000	71100	74000	75300	69600	64400
pme1210	Positive	150	72.8	1.15	149.051	[M+H]+	C00073	L-Methionine	Amino acids	972000	1080000	1020000	1860000	3070000	2260000	496000	612000	333000
pme1408	Negative	145.1	127.1	0.76	146.069	[M-H]-	C00064	L-Glutamine	Amino acids	1750000	1660000	1730000	2940000	4510000	3510000	743000	1510000	715000
pmb3041	Negative	521.1	329.3	3.81	522.1	[M-H]-	-	Tricin O-saccharic acid	Flavone	1950000	1870000	1790000	3250000	4000000	2920000	792000	991000	779000
pme2634	Positive	118	88	0.85	117.079	[M+H]+	C01826	Dl-Norvaline	Amino acids	3640000	3530000	3670000	5940000	7330000	5840000	1970000	2460000	1950000
pmb2975	Negative	477.1	357.3	3.53	478.1	[M-H]-	-	Hesperetin O-Glucuronic acid	Flavanone	64200	47800	52900	119000	170000	125000	24300	27200	24100
pme2801	Positive	167	124.1	1.85	166.049	[M+H]+	C16353	7-Methylxanthine	Nucleotide and its derivates	87300	96400	98400	158000	202000	165000	43800	49300	49300
pmb0782	Positive	86.1	56	1.19	85.1	[M+H]+	C01746	Piperidine	Alkaloids	1890000	1900000	1900000	3180000	4210000	2750000	1140000	1170000	1030000
pmb0824	Positive	537.1	177.5	2.68	536.1	[M+H]+	-	Syringic acid O-feruloyl-O-hexoside	Benzoic acid derivatives	298000	299000	387000	735000	1080000	651000	42100	72600	64100
pme0274	Positive	132.1	76.9	1.2	131.095	[M+H]+	C02378	6-Aminocaproic acid	Organic acids	8500000	8420000	8170000	15200000	20200000	13600000	5400000	4930000	5000000
pme0019	Positive	132.1	86	1.27	131.095	[M+H]+	C00123	L-Leucine	Amino acids	6390000	7130000	7680000	11500000	16400000	11500000	4580000	5970000	5230000
pme0041	Positive	132	85.9	1.26	131.095	[M+H]+	C00407	L-Isoleucine	Amino acids	4790000	5030000	4650000	7870000	10300000	6950000	3300000	4140000	3360000
pma3649	Positive	132.1	86.2	1.01	131.1	[M+H]+	C00430	5-Aminolevulinate	Organic acids	375000	356000	379000	692000	851000	599000	233000	258000	196000
pma6281	Negative	145.1	74	0.75	146.1	[M-H]-	-	Methylglutaric acid	Organic acids	23200	19700	17300	41100	48900	31100	10700	11100	5770
pma0149	Positive	341.1	179.4	2.28	340.1	[M+H]+	C02887	Sinapoyl malate	Organic acids	4390000	8280000	7240000	15400000	19100000	15400000	8110000	8370000	6790000
pme3033	Positive	104	58	0.76	103.063	[M+H]+	C01026	N,N-Dimethylglycine	Amino acid derivatives	2860000	2660000	2880000	3310000	3500000	3220000	2890000	2860000	2730000
pme0003	Negative	188.1	145.2	0.81	189.111	[M-H]-	C02427	L-Homocitrulline	Amino acids	38700	58400	48900	72500	92300	57800	28300	38400	43600
pmd0017	Positive	203	112	0.62	202	[M+H]+	C00750	Spermine	Phenolamides	446000	446000	459000	544000	578000	441000	374000	389000	394000
pmd0130	Positive	468.3	450.5	7.73	467.3	[M+H]+	-	LysoPC 14:0 (2n isomer)	Lipids_Glycerophospholipids	221000	232000	222000	254000	275000	218000	183000	192000	181000
pme3827	Positive	198.2	114.9	1.16	197.069	[M+H]+	C00355	3,4-Dihydroxy-DL-phenylalanine	Amino acid derivatives	1040000	1100000	1190000	1230000	1430000	999000	765000	847000	759000
pmb0863	Positive	492.3	184.5	7.34	491.3	[M+H]+	-	LysoPC 16:2 (2n isomer)	Lipids_Glycerophospholipids	95200	107000	105000	145000	184000	116000	88200	98700	87200
pmb0866	Positive	468.1	450.5	7.74	467.1	[M+H]+	-	LysoPC 14:0	Lipids_Glycerophospholipids	145000	151000	152000	163000	192000	143000	127000	135000	126000
pme3011	Positive	104.1	87	0.77	103.063	[M+H]+	C00334	┚-aminobutyric acid	Organic acids	380000	359000	417000	564000	1020000	527000	235000	331000	335000
pmb2804	Negative	311.1	293.4	7.87	312.1	[M-H]-	C04717	13-HPODE	Lipids_Fatty acids	17800	16000	16700	20900	31500	21200	9850	13000	11800
pmc0281	Positive	400.2	136.1	1.94	399.2	[M+H]+	-	Adenosine O-ribose	Nucleotide and its derivates	810000	900000	947000	1090000	1360000	1060000	834000	792000	830000
pmb3264	Negative	611.1	306.2	1.17	612.1	[M-H]-	C00127	Glutathione oxidized	Amino acid derivatives	505000	517000	523000	559000	821000	442000	525000	589000	416000
pme1368	Negative	128	126	1.16	129.079	[M-H]-	C00408	L-Pipecolic acid	Amino acid derivatives	34600	17600	27500	14900	30300	20500	14800	23300	15400
pmb3053	Negative	523.1	329.3	6	524.1	[M-H]-	-	Tricin O-eudesmic acid	Flavone	85600	104000	103000	9	28100	31200	9	9	9
pmb0161	Positive	696.4	337.8	8.12	695.4	[M+H]+	-	DGMG (18:2) isomer1	Lipids_Glycerolipids	32900	27500	36600	77600	167000	130000	9	13700	9
pmb1626	Positive	534.4	262.9	9.22	533.4	[M+H]+	-	MGMG (18:2) isomer1	Lipids_Glycerolipids	92100	111000	88500	186000	393000	346000	39200	30800	18400
pmb0149	Positive	351	259.8	6.73	350	[M+H]+	-	MAG (18:4) isomer1	Lipids_Glycerolipids	180000	174000	157000	122000	188000	222000	22000	36900	52100
pme3705	Negative	193.1	72.9	0.72	194.043	[M-H]-	C00191	D-glucoronic acid	Carbohydrates	2180000	2280000	2480000	2720000	3140000	3190000	2230000	2400000	2360000
pmb2363	Positive	357.2	339.9	8.76	356.2	[M+H]+	-	MAG (18:1) isomer1	Lipids_Glycerolipids	48300	40800	47200	57500	85900	94800	38500	34600	34700
pmb2383	Positive	534.1	338	9.04	533.1	[M+H]+	-	MGMG (18:2) isomer2	Lipids_Glycerolipids	25800	43800	24800	77900	132000	151000	20200	7630	9600
pmb0163	Positive	696.4	696.3	8.11	695.4	[M+H]+	-	DGMG (18:2) isomer3	Lipids_Glycerolipids	29400	40600	33500	67400	148000	155000	9	9	9
pme0043	Positive	175	69.9	0.73	174.112	[M+H]+	C00062	L-(+)-Arginine	Amino acids	1330000	1210000	1230000	2390000	4310000	4100000	219000	212000	154000
pmb2643	Negative	225	207.2	10.05	226	[M-H]-	C08322	Myristoleic acid (C14:1)	Lipids_Fatty acids	25200	21700	23200	20600	25200	29700	23900	26300	23500
pme0008	Positive	176.1	98.9	0.79	175.096	[M+H]+	C00327	L-Citrulline	Amino acids	809000	962000	943000	674000	954000	1270000	564000	1070000	585000
pme1988	Positive	90	71.8	0.78	89.048	[M+H]+	C00041	L-Alanine	Amino acids	1820000	2120000	2230000	1720000	3030000	3780000	1910000	2490000	1890000
pme0181	Positive	170.1	124.1	0.72	169.085	[M+H]+	C01152	1-Methylhistidine	Amino acid derivatives	1220000	958000	659000	981000	871000	1060000	919000	871000	900000
pmb1650	Positive	279.2	149.4	9.71	278.2	[M+H]+	-	Octadeca-11E,13E,15Z-trienoic acid	Lipids_Fatty acids	1220000	1110000	1100000	1240000	1110000	1520000	1120000	1200000	1220000
pme3137	Positive	239	165.1	7.73	238.063	[M+H]+	C20871	3-Hydroxyflavone	Flavonol	642000	722000	727000	282000	198000	333000	189000	231000	217000
pme3313	Negative	259	78.8	0.83	260.03	[M-H]-	C00085	D-Fructose 6-phosphate	Carbohydrates	3650000	3800000	2780000	4510000	4890000	6750000	4760000	3750000	3990000
pma0461	Positive	277.2	157.4	8.52	276.2	[M+H]+	-	14,15-Dehydrocrepenynic acid	Lipids_Fatty acids	3270000	3390000	3380000	1750000	1270000	2940000	626000	749000	844000
pme2755	Positive	222	138.1	0.62	221.09	[M+H]+	C00140	N-Acetyl-D-glucosamine	Carbohydrates	11200000	12000000	9660000	16000000	12800000	21400000	11900000	10500000	12000000
pmb0962	Positive	235.1	118.4	0.8	234.1	[M+H]+	-	Lysine butyrate	Amino acid derivatives	45400	43800	67100	80700	95600	199000	10700	33700	21900
pme0170	Positive	217.1	158.1	1.14	216.122	[M+H]+	-	N┒-Acetyl-L-arginine	Amino acid derivatives	2500000	2230000	2790000	2400000	2310000	2550000	2220000	2240000	2170000
pmb0505	Positive	235.1	147.4	2.38	234.1	[M+H]+	-	N'-p-Coumaroyl putrescine	Phenolamides	284000	323000	391000	355000	332000	426000	318000	325000	245000
pmb0490	Positive	235.1	147.5	2.29	234.1	[M+H]+	C18326	N-p-Coumaroyl putrescine	Phenolamides	206000	239000	264000	277000	199000	302000	183000	220000	144000
pmb2857	Negative	308.1	128.2	0.8	309.1	[M-H]-	-	L-Glutamic acid O-glucoside	Amino acid derivatives	222000	218000	205000	452000	365000	488000	360000	429000	278000
pmb0484	Positive	104.1	60.2	0.76	103.1	[M+H]+	C00114	Choline	Cholines	4880000	5120000	5470000	5790000	6380000	6560000	5480000	6030000	4980000
pme1378	Positive	282.1	150.1	2.27	281.112	[M+H]+	C02494	1-Methyladenosine	Nucleotide and its derivates	9	9	9	19000	17900	22600	13200	21600	9010
pme1662	Positive	287.1	287.1	6.96	286.084	[M+H]+	C09833	sakuranetin	Flavone	29900	30900	32400	47900	40600	57600	9	43600	34000
pmb3074	Negative	337.1	190.9	3.3	338.1	[M-H]-	-	3-O-p-Coumaroyl quinic acid	Quinate and its derivatives	9980000	10600000	10300000	11300000	13000000	10700000	7600000	10200000	8170000
pme0026	Positive	147	83.2	0.78	146.106	[M+H]+	C00047	L-(+)-Lysine	Amino acids	1060000	1040000	1140000	1690000	2000000	2190000	541000	1180000	499000
pme3038	Positive	130	83.9	0.85	129.043	[M+H]+	C01879	5-oxoproline	Amino acid derivatives	9160000	10100000	11700000	13100000	16200000	16400000	6060000	11100000	6350000
pmb2620	Negative	207.1	192.1	5.52	208.1	[M-H]-	-	3,4-Dimethoxycinnamic acid	Hydroxycinnamoyl derivatives	30900	29600	29800	14000	17000	14400	4890	9720	7990
pmb2784	Negative	293.2	275.6	10.21	294.2	[M-H]-	-	13-HOTrE	Lipids_Fatty acids	258000	210000	185000	51500	73700	70900	17600	36500	32600
pmb0751	Positive	321.1	147.5	3.81	320.1	[M+H]+	-	5-O-p-Coumaroyl shikimic acid	Quinate and its derivatives	826000	848000	884000	1290000	1290000	1240000	672000	880000	526000
pme0252	Negative	172.1	130	3.51	173.105	[M-H]-	C02710	N-Acetyl-l-leucine	Amino acid derivatives	424000	432000	472000	687000	705000	693000	490000	575000	514000
pme1793	Positive	595	271.8	2.38	595	Protonated	C08725	Pelargonin	Anthocyanins	2990000	3660000	4280000	4850000	5310000	4960000	2360000	3430000	2870000
pme0013	Negative	146.1	102.1	0.75	147.053	[M-H]-	C00025	L-Glutamic acid	Amino acids	2840000	2780000	2780000	4760000	4320000	4490000	1700000	3050000	2140000
pme0519	Negative	341	58.8	0.8	342.116	[M-H]-	-	D-(+)-Sucrose	Carbohydrates	1230000	1290000	1240000	1730000	1680000	1690000	1080000	1340000	1240000
pmb2406	Positive	510.1	510.4	9.34	509.1	[M+H]+	-	LysoPC 17:0	Lipids_Glycerophospholipids	264000	263000	254000	1110000	887000	968000	603000	713000	538000
pme0033	Positive	137	110	1.16	136.038	[M+H]+	C00262	Hypoxanthine	Nucleotide and its derivates	263000	272000	239000	348000	271000	320000	150000	213000	137000
pmb3000	Negative	503.1	341.3	3.94	504.1	[M-H]-	-	Chrysoeriol O-acetylhexoside	Flavone	364000	335000	343000	519000	412000	549000	208000	397000	275000
pme3017	Positive	104	85.9	0.76	103.063	[M+H]+	C03665	2-Aminoisobutyric acid	Amino acid derivatives	825000	861000	889000	1120000	1060000	1140000	860000	1030000	859000
pme2895	Negative	319.1	193	3.52	320.053	[M-H]-	C02906	Dihydromyricetin	Flavonol	3760000	3840000	4150000	3590000	3420000	4380000	2160000	2760000	2940000
pma3606	Positive	295.2	179.5	9.22	294.2	[M+H]+	-	9-Hydroxy-(10E,12Z,15Z)-octadecatrienoic acid	Lipids_Fatty acids	438000	453000	455000	233000	220000	295000	153000	179000	171000
pme1201	Negative	273.1	167.1	5.56	274.084	[M-H]-	C00774	Phloretin	Flavanone	1760000	1710000	1810000	2350000	1970000	3140000	703000	1360000	1110000
pmc0066	Positive	333.1	137	0.7	332.1	[M+H]+	C06196	2'-Deoxyinosine-5'-monophosphate	Nucleotide and its derivates	4070000	5140000	5820000	14800000	11100000	17200000	8500000	6070000	10500000
pme2108	Positive	163	103	0.68	162.113	[M+H]+	C00318	L-Carnitine	Others	388000	367000	321000	430000	376000	461000	306000	302000	356000
pma2987	Positive	142.1	82.9	0.62	141.1	[M+H]+	C00860	Histidinol	Others	3520000	4170000	3460000	5300000	4620000	5640000	3910000	3620000	3990000
pme0361	Positive	435.1	303	3.98	434.085	[M+H]+	-	Quercetin 3-alpha-L-arabinofuranoside (Avicularin)	Flavonol	3410000	3260000	3250000	6960000	5040000	7430000	2020000	1670000	3080000
pme3261	Positive	271	215.2	4.48	270.053	[M+H]+	C14314	6-Hydroxydaidzein	Isoflavone	234000	280000	231000	357000	159000	425000	9	9	9
pma6373	Positive	671.1	356	4.06	670.1	[M+H]+	-	3',4',5'-Dihydrotricetin O-hexosyl-O-hexoside	Flavone	176000	184000	183000	407000	219000	471000	116000	129000	193000
pmb1754	Positive	184	83.2	0.78	183	[M+H]+	C00588	O-Phosphocholine	Cholines	4900000	5980000	4880000	8030000	6840000	9520000	5690000	5230000	6110000
pme0122	Positive	189.2	84	1.14	188.116	[M+H]+	C02727	N6-Acetyl-L-lysine	Amino acid derivatives	485000	444000	513000	771000	706000	1080000	339000	352000	362000
pme1828	Positive	118.1	118.1	0.79	117.079	[M+H]+	C00719	Betaine	Alkaloids	4170000	3010000	3330000	5010000	4890000	7570000	2560000	2300000	2050000
pmb0890	Positive	355.1	337.9	10.52	354.1	[M+H]+	-	MAG (18:2)	Lipids_Glycerolipids	531000	524000	526000	973000	1040000	1320000	509000	480000	506000
pmb2795	Negative	177	145.2	5.5	178	[M-H]-	-	4-Methoxycinnamic acid	Hydroxycinnamoyl derivatives	1680000	1680000	1690000	447000	438000	476000	385000	378000	383000
pme3305	Negative	149	130.1	3.67	150.068	[M-H]-	C02646	p-Coumaryl alcohol	Hydroxycinnamoyl derivatives	60900	55200	57800	118000	114000	172000	13700	11300	13800
pmb2787	Negative	293.2	249.9	9.19	294.2	[M-H]-	-	9-KODE	Lipids_Fatty acids	32900	38500	36300	26000	22500	32300	16600	13300	11800
pma6455	Negative	229	157.1	0.86	230	[M-H]-	C00117	Ribulose-5-phosphate	Carbohydrates	738000	513000	594000	1100000	1070000	1650000	697000	341000	434000
pme3194	Positive	118	76	1.02	117.043	[M+H]+	-	N-acetylglycine	Amino acid derivatives	8020000	9060000	7810000	10000000	9860000	16000000	7050000	4040000	4880000
pmb2799	Negative	295	277.5	9.74	296	[M-H]-	-	12,13-EODE	Lipids_Fatty acids	37300	24600	27600	31800	19300	29800	13300	14100	15100
pme1568	Negative	285	257.1	5.08	286.048	[M-H]-	C10510	Orobol (5,7,3',4'-tetrahydroxyisoflavone)	Isoflavone	250000	275000	274000	507000	328000	476000	131000	160000	198000
pme0088	Negative	285	133.1	5	286	[M-H]-	C01514	Luteolin	Flavone	1980000	1920000	1920000	3360000	2010000	3160000	741000	758000	1180000
pme3276	Negative	285	217.1	4.89	286.048	[M-H]-	C12134	2'-Hydroxygenistein	Isoflavone	851000	775000	798000	1490000	852000	1390000	295000	364000	502000
pme0292	Negative	195.1	121	3.95	196.074	[M-H]-	-	(3,4-Dimethoxyphenyl) acetic acid	Organic acids	44600	32000	23700	95100	51100	77500	9	9	9
pme0303	Negative	179	135.1	3.23	180.042	[M-H]-	C01197	Caffeic acid	Hydroxycinnamoyl derivatives	7490000	7700000	7890000	26500000	12900000	24000000	625000	1420000	1370000
pme0379	Positive	271.1	215.1	5.63	270.053	[M+H]+	C01477	Apigenin	Flavone	12900000	14000000	14600000	29700000	19900000	27400000	4260000	6020000	6030000
pme2963	Negative	287.1	125.1	4.62	288.063	[M-H]-	C00974	Aromadedrin (Dihydrokaempferol)	Flavonol	2530000	2440000	2510000	6250000	3850000	6430000	179000	197000	201000
pme0306	Positive	195.1	149.1	4.07	194.058	[M+H]+	C01494	Ferulic acid	Hydroxycinnamoyl derivatives	3340000	3800000	4060000	7650000	5220000	7470000	26800	9	41200
pme0423	Positive	195.1	149.1	4.07	194.058	[M+H]+	-	3-Hydroxy-4-methoxycinnamic acid	Hydroxycinnamoyl derivatives	3350000	3870000	4000000	7720000	5230000	7660000	39500	37300	31000
pme0295	Positive	146.1	85.8	1.62	145.074	[M+H]+	-	4-Acetamidobutyric acid	Organic acids	1710000	1990000	1990000	1360000	993000	1020000	280000	385000	685000
pma6561	Negative	341	179.2	2.86	342	[M-H]-	-	Caffeic acid O-glucoside	Hydroxycinnamoyl derivatives	10900000	10900000	10600000	20900000	17000000	18600000	6290000	8240000	9450000
pme0543	Negative	160.1	116	4.37	161.048	[M-H]-	-	Indole-5-carboxylic acid	Indole derivatives	18500	31700	14600	52700	35800	46500	9	9	19800
pme2435	Negative	163	70.8	0.76	164.069	[M-H]-	C01019	L-Fucose	Carbohydrates	533000	619000	713000	375000	272000	342000	99000	110000	167000
pme0040	Positive	136.1	136.1	1.16	135.054	[M+H]+	C00147	Adenine	Nucleotide and its derivates	10700000	10800000	11400000	22900000	18500000	16400000	6220000	6410000	8270000
pmb2507	Negative	213.1	78.9	0.92	214.1	[M-H]-	C00672	2-Deoxyribose 1-phosphate	Carbohydrates	401000	469000	475000	919000	796000	716000	260000	301000	335000
pmb2648	Negative	263.1	147.2	0.74	264.1	[M-H]-	C00378	Thiamine	Vitamins	155000	186000	113000	620000	514000	420000	20900	18900	28100
pmb0745	Positive	497.1	331.8	5.75	496.1	[M+H]+	-	Tricin 4'-O-syringyl alcohol	Flavonolignan	28600	24000	38900	109000	77500	81700	10500	11200	8380
pme0137	Negative	187.2	127.1	1.11	188.08	[M-H]-	-	N┒-Acetyl-L-glutamine	Amino acid derivatives	287000	208000	236000	604000	442000	492000	234000	238000	204000
pme1814	Negative	153	108.1	2.5	154.027	[M-H]-	C00628	2,5-dihydroxybenzoic acid (Gentisic acid)	Benzoic acid derivatives	80800	88800	86000	146000	95600	109000	40100	36400	36100
pme0050	Negative	203	116.1	2.39	204.09	[M-H]-	C00078	L-Tryptophan	Amino acids	2400000	2410000	2480000	4310000	3420000	4340000	2600000	1620000	1500000
pme3215	Negative	255	119.1	6.09	256.074	[M-H]-	C08650	Isoliquiritigenin	Flavanone	6080	4810	6060	7330	6050	7600	3880	3330	2360
pme0299	Negative	147.1	61.8	5.45	148.052	[M-H]-	C00423	Cinnamic acid	Hydroxycinnamoyl derivatives	16400	15400	18100	31300	26700	36800	6720	10700	9
pme1070	Negative	180.1	163	1.16	181.074	[M-H]-	C00082	L-(-)-Tyrosine	Amino acids	79100	77000	86800	131000	132000	159000	104000	80600	69100
pme0025	Positive	209.1	146.1	1.92	208.085	[M+H]+	C00328	L-Kynurenine	Amino acid derivatives	183000	232000	243000	316000	314000	301000	244000	196000	179000
pmb0579	Positive	669	301.6	4.92	668	[M+H]+	-	Chrysoeriol O-sinapoylhexoside	Flavone	237000	192000	214000	425000	417000	431000	174000	134000	9
pmb0606	Positive	477.1	287	4.19	476.1	[M+H]+	-	Chrysoeriol O-glucuronic acid	Flavone	7600000	8750000	9510000	9010000	9530000	9640000	6830000	6460000	5480000
pma2405	Positive	280	178.4	2.87	280	Protonated	-	Feruloylcholine	Cholines	335000	199000	190000	316000	321000	280000	154000	177000	134000
pmb0530	Positive	664.2	524.1	1.16	663.2	[M+H]+	C00003	Nicotinic acid adenine dinucleotide	Nucleotide and its derivates	1200000	1550000	1680000	2360000	2570000	2120000	1520000	1270000	893000
pmb2789	Negative	309	291.5	7.54	310	[M-H]-	-	13-HpOTrE(r)	Lipids_Fatty acids	241000	239000	259000	56000	64200	53200	32400	37700	20100
pme0006	Positive	116.1	70	0.81	115.063	[M+H]+	C00148	L-Proline	Amino acids	8120000	7300000	8700000	14900000	18500000	15800000	743000	1990000	854000
pme0039	Positive	118.1	71.8	0.85	117.079	[M+H]+	C00183	L-Valine	Amino acids	5130000	5240000	5490000	9200000	10600000	9080000	3010000	3500000	2880000
pma0584	Positive	308.2	220.5	1.27	307.2	[M+H]+	-	N-Caffeoylspermidine	Phenolamides	289000	231000	248000	486000	577000	493000	9	9	9
pmb0813	Positive	176.1	133.5	4.3	175.1	[M+H]+	-	1-Methoxyindole-3-carbaldehyde	Indole derivatives	591000	722000	717000	813000	954000	802000	9	9	64400
pme0270	Positive	117	98.9	1.33	116.011	[M+H]+	C01384	Maleic acid	Organic acids	813000	932000	798000	1270000	1540000	1310000	484000	440000	358000
pme2024	Positive	177	160.2	1.63	176.095	[M+H]+	C00780	serotonin	Tryptamine derivatives	235000	210000	212000	272000	298000	267000	175000	164000	177000
pme2165	Negative	155	111	1.15	156.017	[M-H]-	C00295	Orotic acid	Vitamins	1500000	1250000	1340000	2070000	2250000	2050000	1340000	1260000	1340000
pmb0626	Positive	757.1	757	3.1	756.1	[M+H]+	-	6-C-hexosyl-apigenin O-hexosyl-O-hexoside	Flavone C-glycosides	278000	274000	294000	530000	650000	498000	98600	122000	175000
pmb2654	Negative	460.1	118.2	0.78	461.1	[M-H]-	-	Anthranilate O-hexosyl-O-hexoside	Benzoic acid derivatives	97700	82200	88100	309000	366000	248000	45700	49000	38600
pme1008	Positive	216	170.1	1.91	215.035	[M+H]+	-	3-Chloro-L-tyrosine	Amino acid derivatives	499000	526000	512000	1040000	1260000	937000	236000	249000	279000
pmb0464	Positive	458.1	116.4	0.81	457.1	[M+H]+	-	Aspartic acid di-O-glucoside	Amino acid derivatives	2210000	1880000	2400000	4340000	4900000	3400000	105000	378000	212000
pma2681	Positive	206.1	132.4	2.05	205.1	[M+H]+	C02470	Xanthurenic acid	Organic acids	3480000	4160000	4090000	5300000	5730000	4890000	2590000	2770000	2890000
pme0401	Positive	369.1	163	3.74	368.111	[M+H]+	-	Chlorogenic acid methyl ester	Quinate and its derivatives	504000	631000	551000	1250000	1420000	1020000	169000	254000	279000
pmb2984	Negative	491.1	287.3	5.09	492.1	[M-H]-	-	Acetyl-eriodictyol O-hexoside	Flavone	108000	104000	110000	181000	168000	155000	44500	52600	63300
pma6599	Positive	207.1	147.4	3.31	206.1	[M+H]+	-	6-Hydroxymethylherniarin	Hydroxycinnamoyl derivatives	5760000	6330000	5740000	9440000	9580000	8760000	2460000	2720000	3600000
pme1175	Negative	282.1	150.1	1.5	283.092	[M-H]-	C00387	Guanosine	Nucleotide and its derivates	1920000	2000000	2100000	3440000	3420000	3080000	910000	943000	1380000
pme1109	Positive	152	135.1	1.32	151.049	[M+H]+	C00242	Guanine	Nucleotide and its derivates	4730000	4590000	4840000	9290000	9440000	8000000	1750000	1840000	2900000
pme1184	Positive	268.1	151.7	1.67	267.097	[M+H]+	C00330	Deoxyguanosine	Nucleotide and its derivates	229000	241000	246000	419000	433000	378000	137000	147000	192000
pma0104	Positive	369.1	207.5	3.82	368.1	[M+H]+	-	N-sinapoyl hydroxycoumarin	Coumarins	4100000	4720000	4990000	9670000	10500000	8400000	1470000	1760000	2300000
pme1709	Positive	138.1	78	3.73	137.048	[M+H]+	-	Nicotinic Acid Methyl Ester (Methyl Nicotinate)	Vitamins	8610000	9680000	9720000	7160000	7570000	6470000	2280000	2150000	2810000
pmb0588	Positive	611.1	449.4	3.32	610.1	[M+H]+	-	Luteolin 3',7-di-O-glucoside	Flavone	2300000	2460000	2570000	4080000	4050000	3410000	1530000	1670000	1840000
pme1294	Negative	283	151.1	1.75	284.076	[M-H]-	C01762	Xanthosine	Nucleotide and its derivates	1920000	1720000	1810000	4550000	4610000	3540000	870000	903000	1580000
pme1952	Positive	377	243.2	3.26	376.138	[M+H]+	C00255	Riboflavin	Vitamins	376000	395000	370000	652000	624000	555000	364000	354000	342000
pme0016	Positive	241	119.9	0.78	240.024	[M+H]+	C00491	L-(-)-Cystine	Amino acids	571000	647000	718000	1420000	1350000	1160000	495000	535000	546000
pme0444	Positive	493.2	331.6	2.92	493.2	Protonated	C12140	Malvidin 3-O-glucoside (Oenin)	Anthocyanins	345000	441000	433000	2220000	2060000	1810000	467000	507000	462000
pma6638	Positive	477.2	328	5.3	476.2	[M+H]+	-	O-methylChrysoeriol 7-O-hexoside	Flavone	894000	808000	591000	2910000	3160000	2490000	9	9	9
pme0176	Negative	263.1	145.1	3.17	264.111	[M-H]-	C04148	Phenylacetyl-L-glutamine	Amino acid derivatives	25200000	26000000	26800000	60200000	64300000	52200000	2690000	3260000	5210000
pmb2554	Negative	529.1	355.9	2.16	530.1	[M-H]-	-	5-O-Feruloyl quinic acid glucoside	Quinate and its derivatives	8190	6550	7710	21100	21400	17100	9	9	9
pme3965	Negative	310	178.1	2.18	311.123	[M-H]-	-	2-(dimethylamino)guanosine	Nucleotide and its derivates	298000	294000	291000	814000	806000	651000	59900	55900	51800
pma0253	Positive	477.1	315.5	5.27	476.1	[M+H]+	-	O-methylChrysoeriol 5-O-hexoside	Flavone	1090000	937000	655000	3140000	3240000	2390000	9	9	9
pme3550	Positive	217	202	6.33	216.042	[M+H]+	C01557	Bergapten	Coumarins	9	9	9	20800	20700	15300	9	9	9
pme0233	Negative	188	144.1	2.64	189.043	[M-H]-	C01717	Kynurenic acid	Organic acids	1630000	1590000	1920000	4300000	4590000	4010000	466000	667000	800000
pme3143	Positive	177	121	4.11	176.047	[M+H]+	-	6-Hydroxy-4-methylcoumarin	Coumarins	7650000	9490000	10200000	17600000	18200000	15900000	478000	554000	810000
pme3425	Positive	209.2	194.1	3.56	208.037	[M+H]+	C09265	6-Methoxy-7,8-DihydroxyCoumarin	Coumarins	17000000	18600000	19300000	38600000	38100000	33500000	4360000	5070000	6970000
pmb3056	Negative	355.1	181.2	1.89	356.1	[M-H]-	-	Homovanilloyl quinic acid	Quinate and its derivatives	79300	61600	72300	92900	82600	75600	9	9	9
pme3098	Negative	115	97.9	5.26	116.084	[M-H]-	-	4-Methylvaleric acid	Organic acids	9470	10200	10200	19800	17500	17000	9	9	9
pma0294	Positive	463.1	313.9	4.04	462.1	[M+H]+	-	Chrysoeriol 5-O-hexoside	Flavone	2000000	2150000	2210000	5810000	5460000	4980000	1270000	986000	875000
pmb2867	Negative	350.1	144.2	1.72	351.1	[M-H]-	-	Kynurenic acid O-hexside	Organic acids	352000	301000	338000	831000	801000	739000	165000	150000	133000
pme3007	Negative	403	159	0.7	404.161	[M-H]-	C00015	Uridine 5’-diphosphate	Nucleotide and its derivates	30700	36400	28800	62200	61000	49300	30500	24600	24900
pme3282	Negative	273	97	3.4	274.084	[M-H]-	C09320	Afzelechin (3,5,7,4'-Tetrahydroxyflavan)	Flavanone	358000	370000	313000	635000	573000	505000	303000	179000	158000
pmb2855	Negative	307	145.2	0.77	308	[M-H]-	-	L-Glutamine O-hexside	Amino acid derivatives	403000	288000	433000	816000	835000	510000	261000	248000	216000
pmb3317	Negative	371.1	179.2	1.85	372.1	[M-H]-	-	Quinacyl syringic acid	Quinate and its derivatives	563000	544000	527000	698000	747000	626000	548000	506000	532000
pma1108	Positive	433.1	271.7	3.78	432.1	[M+H]+	-	Apigenin C-glucoside	Flavone C-glycosides	4660000	5000000	5140000	6090000	5630000	5790000	3930000	3540000	4150000
pme1588	Negative	315.1	300.1	5.85	316.058	[M-H]-	C10084	Isorhamnetin	Flavonol	67200	63900	69700	74200	62100	63700	24200	16400	24600
pmb2988	Negative	624.1	285.3	3.15	625.1	[M-H]-	-	Luteolin O-hexosyl-O-gluconic acid	Flavone	25200	27900	25000	31000	25800	31700	17400	12500	16100
pme0199	Negative	301	151.1	5.12	302.043	[M-H]-	C00389	Quercetin	Flavonol	15900000	14700000	15300000	18600000	13800000	17500000	4630000	2790000	4790000
pme3514	Negative	301	151.1	5.11	302.043	[M-H]-	C10105	Morin	Flavonol	15600000	14400000	14700000	19100000	13400000	18000000	4570000	2670000	4690000
pme1646	Negative	357.1	136.1	5.41	358.142	[M-H]-	-	Pinoresinol	Hydroxycinnamoyl derivatives	45000	30500	38900	83900	71000	67500	15500	15000	17800
pmb3037	Negative	571.1	329.5	5.71	572.1	[M-H]-	-	Tricin O-malonyl shikimic acid	Flavone	16600	13500	17200	43700	33900	36200	9	9	9
pme2457	Negative	447.3	285.1	3.87	448.101	[M-H]-	-	Luteolin 7-O-glucoside (Cynaroside)	Flavone	555000	598000	521000	1070000	920000	937000	277000	282000	288000
pmb3110	Negative	167	152.1	3.31	168	[M-H]-	C06672	Vanillic acid	Hydroxycinnamoyl derivatives	185000	201000	179000	607000	423000	513000	19800	32700	40000
pme0196	Negative	285	214	5.73	286.048	[M-H]-	C05903	Kaempferol	Flavonol	301000	276000	277000	544000	415000	468000	57200	39500	68100
pma6216	Positive	447.1	298	3.84	446.1	[M+H]+	-	Acacetin C-hexoside	Flavone C-glycosides	567000	530000	588000	932000	788000	882000	278000	327000	331000
pmb0296	Positive	357.2	339.9	8.97	356.2	[M+H]+	-	MAG (18:1) isomer2	Lipids_Glycerolipids	51600	65300	57300	147000	122000	137000	41700	52800	42300
pmb3006	Negative	431.1	269.2	4.21	432.1	[M-H]-	C04608	Apigenin 7-O-glucoside (Cosmosiin)	Flavone	646000	632000	636000	945000	835000	888000	365000	289000	326000
pme3461	Negative	301.1	151	5.75	302.279	[M-H]-	C09756	Homoeriodictyol	Flavanone	56900	89800	81400	180000	153000	165000	23100	15800	17700
pme2256	Negative	151.1	70.8	0.77	152.069	[M-H]-	C01904	D-Arabitol	Alcohols and polyols	44300	35600	41400	109000	101000	97600	18800	15800	23200
pmb0800	Positive	123.1	80.3	1.52	122.1	[M+H]+	C00153	Niacinamide	Vitamins	3840000	3840000	3860000	4610000	4430000	4360000	1750000	1650000	1950000
pme0021	Positive	166	120.1	1.93	165.079	[M+H]+	C00079	L-Phenylalanine	Amino acids	7020000	7310000	7900000	10400000	10100000	10000000	6790000	6700000	7170000
pmb2938	Negative	353.1	191.2	3	354.1	[M-H]-	-	4-O-Caffeoyl quinic acid (criptochlorogenic acid)	Quinate and its derivatives	50100	49500	38300	108000	100000	106000	29900	27500	33100
pme1218	Positive	124	77.8	1.15	123.032	[M+H]+	C10164	2-Picolinic acid	Organic acids	739000	862000	906000	1310000	1220000	1290000	449000	366000	444000
pmb2444	Positive	353.2	261.8	10.06	352.2	[M+H]+	-	MAG (18:3) isomer1	Lipids_Glycerolipids	7540000	6320000	6030000	10000000	9570000	10200000	3860000	4380000	4330000
pme0240	Negative	121	77	4.57	122.037	[M-H]-	C00180	Benzoic acid	Benzoic acid derivatives	919000	940000	1040000	1260000	1100000	1270000	244000	353000	297000
pme2129	Negative	131.1	68.9	3.58	132.079	[M-H]-	-	(S)-(-)-2-Hydroxyisocaproic acid	Organic acids	356000	274000	255000	368000	304000	371000	51700	77800	67100
pme1622	Negative	447.1	287.1	3.93	448.101	[M-H]-	C12249	Kaempferol 3-O-glucoside (Astragalin)	Flavonol	382000	435000	377000	757000	678000	763000	199000	208000	231000
pme3208	Negative	445	282.1	3.54	446.121	[M-H]-	C16195	Glycitin	Isoflavone	734000	655000	710000	2290000	2070000	2370000	9	9	9
pmb0557	Positive	621.1	287.4	3.26	621.1	Protonated	-	Cyanidin O-malonyl-malonylhexoside	Anthocyanins	602000	552000	640000	1830000	1580000	1770000	9	9	9
pme3263	Negative	269	225	4.43	270.053	[M-H]-	C02495	2'-Hydroxydaidzein	Isoflavone	308000	330000	325000	838000	744000	804000	46700	50600	62500
pmb3114	Negative	561.1	271.3	3.61	562.1	[M-H]-	-	Epicatechin-epiafzelechin	Catechin derivatives	2170000	2220000	2260000	4690000	4390000	4840000	1690000	1320000	1320000
pme1521	Negative	303.1	125.1	4.15	304.058	[M-H]-	C01617	Dihydroquercetin (Taxifolin)	Flavonol	1020000	952000	962000	2010000	1800000	2080000	270000	306000	183000
pmb0701	Positive	463.1	367.8	3.89	462.1	[M+H]+	-	Chrysoeriol 8-C-hexoside	Flavone C-glycosides	4550000	4870000	4820000	8400000	8090000	8130000	3610000	2550000	2550000
pmb3047	Negative	657.1	495.3	4.5	658.1	[M-H]-	-	Tricin 4'-O-(syringyl alcohol) ether 5-O-hexoside	Flavonolignan	1010000	1010000	1020000	2140000	1910000	1910000	493000	579000	277000
pmb2786	Negative	293	275.4	8.42	294	[M-H]-	-	9-HOTrE	Lipids_Fatty acids	49600	44100	41300	70900	61800	71200	24200	23100	17500
pme0286	Negative	131.1	85	3.52	132.079	[M-H]-	-	2-Hydroxyisocaproic acid	Organic acids	31800	26600	35000	48200	37100	44000	7190	6940	9
pme0005	Positive	121	121	1.44	120.044	[M+H]+	C15587	Purine	Nucleotide and its derivates	173000	191000	189000	366000	339000	438000	61100	135000	107000
pme0023	Positive	120	73.9	0.76	119.058	[M+H]+	C00188	L-Threonine	Amino acids	3820000	3830000	3880000	5470000	4830000	6420000	1790000	2440000	2220000
pme0120	Positive	118.2	101	0.84	117.079	[M+H]+	C00431	5-Aminovaleric acid	Amino acid derivatives	181000	174000	151000	120000	113000	155000	23300	40500	42400
pme2617	Positive	166	149.1	0.76	165.046	[M+H]+	-	Methionine sulfoxide	Amino acid derivatives	122000	140000	161000	207000	222000	250000	93400	82100	65900
pmb2791	Negative	309.1	291.4	7.55	310.1	[M-H]-	-	9-HpOTrE	Lipids_Fatty acids	148000	150000	158000	31600	33500	36800	22600	24000	21800
pme3388	Positive	189	144.2	0.75	188.127	[M+H]+	C01924	H-HomoArg-OH	Amino acid derivatives	117000	102000	104000	259000	335000	375000	9	28100	20600
pma1751	Positive	286	124.3	1.95	285	[M+H]+	-	Nicotinic acid-hexoside	Nicotinic acid derivatives	1800000	1980000	1790000	3600000	3390000	3990000	814000	586000	807000
pme3210	Positive	433	270.9	4.01	432.106	[M+H]+	C09126	Genistein 7-O-Glucoside (Genistin)	Isoflavone	7770000	8000000	8270000	8280000	7620000	8740000	4100000	3540000	3910000
pme1436	Negative	163	119	3.86	164.047	[M-H]-	C00811	p-Coumaric acid	Hydroxycinnamoyl derivatives	5680000	5670000	6860000	14300000	11500000	15700000	547000	882000	817000
pme3083	Negative	164	92	3.87	165.043	[M-H]-	-	2-(Formylamino)benzoic acid	Organic acids	731000	671000	622000	1690000	1410000	1930000	95300	157000	131000
pmb3055	Negative	513.1	191.2	1.82	514.1	[M-H]-	-	p-Coumaroyl quinic acid O-glucuronic acid	Quinate and its derivatives	57800	44300	66000	162000	131000	165000	9	9	9
pme0374	Negative	431.1	431.1	3.79	432.106	[M-H]-	C01714	Isovitexin	Flavone C-glycosides	5920000	5770000	6200000	11000000	9580000	11200000	4700000	5010000	4670000
pmb0580	Positive	417.1	255.7	5	416.1	[M+H]+	-	Chrysin 5-O-glucoside (Toringin)	Flavone	4270000	5150000	5270000	8150000	7350000	9670000	1710000	1760000	1640000
pmb2833	Negative	529	329.3	2.13	530	[M-H]-	-	3-O-Feruloyl quinic acid glucoside	Quinate and its derivatives	9410	7560	10000	19900	19700	26300	9	9	9
pme2973	Negative	675.2	513.2	4.98	676.237	[M-H]-	C17555	Icariin (kaempferol 3,7-O-diglucoside 8-prenyl derivative)	Flavonol	262000	252000	253000	407000	421000	476000	141000	138000	182000
pme2651	Negative	742.1	620.2	1.15	743.075	[M-H]-	C00006	NADP	Others	303000	336000	329000	722000	767000	844000	178000	167000	176000
pma6199	Positive	417.2	255.8	4.99	416.2	[M+H]+	-	Chrysin O-hexoside	Flavone	4750000	5580000	5580000	8350000	7820000	9560000	1870000	1860000	1690000
pme0371	Negative	433.1	122.9	4.22	434.121	[M-H]-	C09099	Naringenin 7-O-glucoside (Prunin)	Flavanone	19400000	19300000	19900000	31900000	30100000	34800000	7460000	7200000	7950000
pmb2978	Negative	563.1	269.3	4.04	564.1	[M-H]-	-	Apigenin O-hexosyl-O-pentoside	Flavone	335000	314000	354000	477000	584000	555000	97900	73600	67800
pme1507	Negative	253.1	209.1	6.93	254.058	[M-H]-	C10028	Chrysin	Flavone	8690	9240	8680	19700	24900	24700	1380	9	2240
pme2979	Negative	255.1	151.1	7.04	256.074	[M-H]-	C09827	Pinocembrin (Dihydrochrysin)	Flavanone	55400	57000	60100	168000	201000	206000	9	9	6940
pme2993	Positive	193.1	178.1	4.16	192.042	[M+H]+	C01752	Scopoletin (7-Hydroxy-5-methoxycoumarin)	Coumarins	7290000	8810000	8470000	10200000	10900000	10600000	420000	457000	961000
pmb2957	Negative	465.1	285.3	2.59	466.1	[M-H]-	-	Cyanidin O-syringic acid	Anthocyanins	1410000	1330000	1210000	2750000	2770000	2830000	496000	509000	544000
pmb3023	Negative	449.1	329.3	3.37	450.1	[M-H]-	-	Eriodictyol C-hexoside	Flavone C-glycosides	742000	689000	699000	1500000	1540000	1500000	352000	309000	323000
pme1711	Negative	117.1	99.9	2.03	118.063	[M-H]-	-	3-Hydroxy-3-methyl butyric acid	Organic acids	2540000	2550000	2690000	6080000	6300000	6020000	271000	285000	293000
pmb3049	Negative	657.1	329.1	4.72	658.1	[M-H]-	-	Tricin 4'-O-(syringyl alcohol) ether 7-O-hexoside	Flavonolignan	36200	23100	28100	40600	42800	44900	9	9	9
pme2296	Positive	369.1	177.1	7.38	368.126	[M+H]+	C10443	Curcumin	Others	97700	136000	138000	354000	352000	374000	40400	40200	27400
pmc0682	Positive	133.1	105	4.32	132.1	[M+H]+	-	4-Aminoindole	Indole derivatives	4200000	4570000	4830000	6290000	6440000	6230000	9	9	701000
pme0085	Negative	359.3	161	3.87	360.3	[M-H]-	C01850	Rosmarinic acid	Organic acids	395000	522000	436000	1130000	1140000	1150000	179000	181000	251000
pme0036	Negative	154.1	92.9	0.72	155.07	[M-H]-	C00135	L-Histidine	Amino acids	67300	64400	63300	255000	277000	259000	26800	25200	26400
pme3184	Positive	332	136.1	1.17	331.068	[M+H]+	C00360	2'-Deoxyadenosine-5'-monophosphate	Nucleotide and its derivates	472000	473000	517000	754000	822000	781000	261000	253000	284000
pmb0789	Positive	332.1	314.7	1.16	331.1	[M+H]+	-	Pyridoxine O-glucoside	Vitamins	5160000	5340000	6190000	8850000	9470000	8830000	2690000	3870000	2870000
pme0011	Negative	132	99.9	0.8	133.037	[M-H]-	C00049	L-Aspartic acid	Amino acids	2150000	2150000	2090000	4730000	5040000	5110000	1380000	1760000	1490000
pmb3075	Negative	319	145.3	3.93	320	[M-H]-	-	3-O-p-Coumaroyl shikimic acid	Quinate and its derivatives	220000	207000	224000	425000	479000	471000	127000	123000	92700
pme3469	Positive	741.2	433.2	3.35	740.216	[M+H]+	C10178	Kaempferol-3-O-robinoside-7-O-rhamnoside (Robinin)	Flavonol	739000	707000	750000	1490000	1720000	1640000	370000	482000	335000
pme1851	Negative	130.1	88	0.81	131.07	[M-H]-	C00300	Creatine	Organic acids	557000	615000	621000	907000	969000	898000	732000	662000	732000
pme2237	Negative	181.1	70.8	0.76	182.079	[M-H]-	C01697	Dulcitol	Alcohols and polyols	62200	54300	60000	70300	83400	72600	52600	28500	44000
pme2268	Positive	138	137.9	0.79	137.048	[M+H]+	C01004	Trigonelline	Alkaloids	248000	315000	269000	427000	494000	466000	316000	258000	259000
pmb2826	Negative	147	85	1.03	148	[M-H]-	C00815	Citramalate	Organic acids	1720000	1610000	1530000	2190000	2610000	2680000	1370000	1260000	1550000
pme2036	Negative	191	85	0.92	192.063	[M-H]-	C00296	Quinic acid	Quinate and its derivatives	1740000	1790000	1960000	2690000	3250000	3240000	1870000	1440000	1760000
pme2050	Negative	191	131	0.86	192.027	[M-H]-	C00158	Citric acid	Organic acids	12200000	13000000	13300000	21600000	21900000	20500000	13000000	11500000	14300000
pme3333	Positive	153.1	136.1	1.51	152.059	[M+H]+	-	1,4-dihydro-1-Methyl-4-oxo-3-pyridinecarboxamide	Pyridine derivatives	201000	211000	245000	412000	395000	361000	102000	79100	159000
pmb2561	Negative	190.1	84	2.37	191.1	[M-H]-	C02712	N-Acetylmethionine	Amino acid derivatives	21700	18100	15900	37300	35600	35500	11100	7060	10700
pme0496	Negative	122	77.9	1.16	123	[M-H]-	C00253	Nicotinic acid	Nicotinic acid derivatives	231000	221000	223000	309000	290000	306000	155000	118000	159000
pmb0774	Positive	177.2	160.5	1.63	176.2	[M+H]+	C17203	N-hydroxy tryptamine	Tryptamine derivatives	220000	197000	204000	275000	272000	251000	179000	137000	176000
pme2232	Positive	277.1	185.2	3.46	276.1	[M+H]+	C09489	Lactucin	Others	69700	93200	126000	189000	179000	196000	43900	9	79800
pme0491	Negative	138	94	1.47	139	[M-H]-	C01020	6-hydroxynicotinic acid	Nicotinic acid derivatives	528000	591000	598000	828000	812000	838000	404000	466000	476000
pme3719	Negative	165.1	74.9	0.75	166.048	[M-H]-	-	D-Xylonic acid	Organic acids	3700000	3740000	3670000	7710000	7910000	7890000	2840000	3400000	3350000
pme3104	Positive	150	133.1	1.15	149.07	[M+H]+	C02216	1-Methyladenine	Nucleotide and its derivates	2150000	2130000	2130000	3560000	3500000	3530000	1220000	1320000	1700000
pme3392	Positive	433.1	271	2.83	433.1	Protonated	-	Pelargonidin 3-O-beta-D-glucoside（Callistephin chloride)	Anthocyanins	1990000	3140000	2340000	2950000	3240000	3200000	799000	738000	1310000
pmb0764	Positive	144.1	142.9	2.6	143.1	[M+H]+	C04294	4-Methyl-5-thiazoleethanol	Others	161000	163000	163000	257000	324000	317000	18900	68400	73200
pme3246	Negative	341	179.1	2.72	342.132	[M-H]-	C00761	Coniferin	Hydroxycinnamoyl derivatives	26100000	26600000	27200000	48800000	47200000	45600000	15700000	20600000	23100000
pme0183	Positive	152.1	135.1	0.86	151.049	[M+H]+	-	2-Hydroxy-6-aminopurine	Nucleotide and its derivates	767000	783000	812000	1180000	1260000	1230000	272000	383000	517000
pme2903	Negative	137	92.5	3.1	138.032	[M-H]-	C00156	4-Hydroxybenzoic acid	Organic acids	9010000	8460000	9050000	14600000	16200000	14500000	1630000	3570000	6140000
pmb0037	Positive	166.1	121.4	1.53	165.1	[M+H]+	C06199	Hordenine	Alkaloids	261000	263000	271000	268000	227000	271000	9	9	113000
pme0534	Negative	195.2	75.1	0.63	196.058	[M-H]-	C00257	Gluconic acid	Carbohydrates	8570000	8520000	8750000	15100000	13500000	14700000	7790000	7800000	10000000
pme3268	Positive	449	286.9	3.87	448.101	[M+H]+	C12626	Kaempferol 3-O-galactoside (Trifolin)	Flavonol	6010000	7120000	7260000	6670000	6250000	6840000	4510000	4790000	5370000
pmb0423	Positive	195.1	177.5	3.22	194.1	[M+H]+	-	Hydroxy-methoxycinnamate	Hydroxycinnamoyl derivatives	837000	910000	1090000	1450000	1390000	1520000	218000	408000	645000
pme0266	Negative	201.1	139.1	5.06	202.12	[M-H]-	C08277	Sebacate	Organic acids	3350	3740	2780	5980	5980	6620	1840	2860	3440
pmb1605	Positive	353.3	335.8	8.45	352.3	[M+H]+	-	MAG (18:3) isomer3	Lipids_Glycerolipids	11000000	11400000	10900000	10200000	20800000	20600000	20400000	20000000	15300000
pmb2325	Positive	353.1	261.8	8.42	352.1	[M+H]+	-	MAG (18:3) isomer2	Lipids_Glycerolipids	2060000	2260000	2140000	2110000	4170000	4310000	4010000	3860000	2830000
pmb2251	Positive	694.1	335.8	7.6	693.1	[M+H]+	-	DGMG (18:1)	Lipids_Glycerolipids	750000	756000	900000	868000	2040000	1510000	1910000	1540000	1380000
pme1399	Positive	355.2	178.9	8.4	354.147	[M+H]+	C16417	Xanthohumol	Flavanone	9600	7660	8570	9	21300	14000	15500	18800	16200
pme1474	Positive	298	135.1	2.9	297.09	[M+H]+	C00170	5'-Deoxy-5'-(methylthio)adenosine	Nucleotide and its derivates	419000	421000	437000	332000	483000	385000	452000	474000	420000
pme1286	Positive	385	136.1	1.38	384.122	[M+H]+	C00021	S-(5'-Adenosy)-L-homocysteine	Amino acid derivatives	1130000	1330000	1350000	988000	1490000	967000	1420000	1370000	1470000
pme0133	Positive	281.3	120	2.37	280.106	[M+H]+	-	Asp-phe	Amino acid derivatives	140000	121000	126000	117000	135000	107000	134000	142000	126000
pmb0852	Positive	520.3	502.3	8.43	519.3	[M+H]+	-	LysoPC 18:2	Lipids_Glycerophospholipids	10100000	10600000	10900000	7570000	9150000	7080000	8290000	9960000	8500000
pmb0964	Positive	366.2	203.5	0.8	365.2	[M+H]+	-	iP7G	Nucleotide and its derivates	7780000	7110000	7520000	7080000	7950000	7100000	7500000	8010000	7500000
pmb0159	Positive	696.4	696.2	7.6	695.4	[M+H]+	-	DGMG (18:2) isomer2	Lipids_Glycerolipids	83700	81300	100000	69100	154000	147000	142000	177000	184000
pmb0160	Positive	353.3	261.8	7.6	352.3	[M+H]+	-	MAG (18:3) isomer5	Lipids_Glycerolipids	3040000	4430000	4420000	2850000	6390000	5620000	8710000	8410000	7950000
pmb0812	Positive	127.1	81.2	2.85	126.1	[M+H]+	C02835	Imidazole-4-acetate	Indole derivatives	5920000	6390000	7400000	5470000	7420000	6170000	7090000	8350000	7850000
pme2636	Negative	301.2	253.2	4.66	302.152	[M-H]-	C18166	Enterodiol	Alcohols and polyols	93600	87300	63400	67700	90800	75600	108000	124000	100000
pme0031	Positive	127	110	1.59	126.043	[M+H]+	C00178	Thymine	Nucleotide and its derivates	68000	57100	91000	40700	58000	38700	80700	82100	88800
pme0230	Positive	268.1	136.1	1.83	267.097	[M+H]+	C00212	Adenosine	Nucleotide and its derivates	5710000	6350000	6570000	4770000	5660000	4360000	6240000	6860000	6890000
pme0285	Positive	146.1	85.9	0.84	145.085	[M+H]+	C01035	4-Guanidinobutyric acid	Organic acids	8790000	7070000	8610000	6360000	7640000	7200000	8740000	9540000	9470000
pme0173	Negative	130.1	73.8	1.29	131.058	[M-H]-	-	N-Propionylglycine	Amino acid derivatives	5610000	5190000	5560000	1090000	1320000	1400000	2220000	2600000	2690000
pme0516	Negative	179.2	87	0.74	180.063	[M-H]-	C00137	Inositol	Others	3590000	3220000	3420000	2630000	3020000	2860000	3670000	3920000	4170000
pme1637	Negative	179.1	146.1	3.88	180.079	[M-H]-	C00590	Coniferyl alcohol	Hydroxycinnamoyl derivatives	195000	205000	188000	157000	184000	235000	214000	250000	142000
pme1667	Positive	595.2	367.2	3.36	594.159	[M+H]+	C08064	Isovitexin 7-O-glucoside (Saponarin)	Others	448000	469000	466000	463000	494000	524000	512000	526000	472000
pme0450	Negative	289	78.8	3.32	290.3	[M-H]-	C09727	L-Epicatechin	Catechin derivatives	5160000	4900000	5120000	4940000	4610000	5740000	5840000	5620000	5020000
pme1261	Positive	206.1	188.2	2.18	205.131	[M+H]+	C05944	Pantothenol	Alcohols and polyols	132000	148000	156000	115000	64100	132000	133000	155000	84900
pme1773	Positive	595	287.9	2.7	595	Protonated	C08620	Cyanidin 3-O-rutinoside (Keracyanin)	Anthocyanins	99200000	107000000	113000000	107000000	105000000	130000000	103000000	128000000	121000000
pme2957	Negative	271.1	151.1	5.57	272.069	[M-H]-	C06561	Naringenin chalcone	Flavanone	533000	507000	541000	509000	511000	877000	390000	853000	615000
pme0376	Negative	271.1	151	5.59	272.068	[M-H]-	C00509	Naringenin	Flavanone	518000	510000	533000	506000	539000	903000	410000	840000	569000
pme3439	Negative	271.1	135.1	5.49	272.069	[M-H]-	C08578	Butein	Flavanone	31000	28900	29800	29900	34900	55400	23700	57100	34500
pme3473	Negative	271.1	151	5.59	272.069	[M-H]-	C09614	Butin	Flavone	527000	528000	523000	495000	531000	866000	407000	873000	570000
pmb2922	Negative	565.1	323.3	1.11	566.1	[M-H]-	C00029	Uridine 5'-diphospho-D-glucose	Nucleotide and its derivates	878000	918000	1050000	643000	640000	1050000	861000	1170000	903000
pmb3894	Negative	329.1	314.3	5.91	330.1	[M-H]-	-	Di-O-methylquercetin	Flavonol	409000	417000	410000	326000	265000	367000	387000	611000	474000
pme1580	Negative	287.1	135.1	5.05	288.063	[M-H]-	C05631	Eriodictyol	Flavanone	4380000	4090000	4220000	4420000	2930000	4770000	4600000	10200000	6540000
pmb0766	Positive	390.4	284.9	7.2	389.4	[M+H]+	-	Azoxystrobin acid	Others	3230000	3300000	3540000	2270000	2470000	4810000	3020000	6790000	3290000
pme0010	Positive	106	59.9	0.79	105.043	[M+H]+	C00065	L-Serine	Amino acids	6800000	6760000	7080000	6180000	5790000	6600000	5570000	7730000	6290000
pmb0883	Positive	482.1	341.9	9.86	481.1	[M+H]+	-	LysoPE 18:0	Lipids_Glycerophospholipids	11100	10900	10600	30400	20500	14100	29000	33100	36300
pme1846	Negative	179	70.9	0.77	180.063	[M-H]-	C00031	D(+)-Glucose	Carbohydrates	2090000	1890000	2050000	1930000	1750000	1670000	2250000	2410000	2530000
pme1830	Negative	117	99.9	1.35	118.027	[M-H]-	C00042	Succinic acid	Organic acids	22200000	20900000	24200000	17600000	9750000	13500000	21200000	24500000	26400000
pme0486	Negative	117	100	1.33	118.027	[M-H]-	C02170	Methylmalonic acid	Organic acids	23600000	22500000	25000000	18200000	10100000	14300000	24200000	25600000	28500000
pme3096	Negative	118	73.9	1.34	119.022	[M-H]-	C00872	Aminomalonic acid	Organic acids	835000	808000	882000	667000	367000	482000	852000	936000	1010000
pmb0489	Positive	397.1	147.4	1.73	396.1	[M+H]+	-	N-hexosyl-p-coumaroyl putrescine	Phenolamides	93300	111000	94200	132000	94100	106000	144000	124000	121000
pme1944	Positive	183.1	111	0.8	182.079	[M+H]+	C00392	D-Mannitol	Alcohols and polyols	525000	628000	611000	599000	444000	556000	752000	718000	578000
pme2594	Negative	182.1	138.1	1.66	183.053	[M-H]-	C00847	4-Pyridoxic acid	Pyridine derivatives	2740000	2680000	3040000	2960000	2630000	2770000	3050000	3020000	3080000
pme1313	Positive	237.1	146.1	1.98	236.08	[M+H]+	C02700	N'-Formylkynurenine	Amino acid derivatives	125000	160000	162000	152000	119000	138000	146000	152000	146000
pme1730	Negative	117	99.8	0.74	118.027	[M-H]-	-	D-Erythronolactone	Organic acids	59500	58500	71100	75200	34000	66700	82800	94900	74300
pmb3099	Negative	153	78.9	1.56	154	[M-H]-	C06608	Diethyl phosphate	Organic acids	953000	880000	852000	903000	901000	1350000	1310000	1250000	1330000
pme0307	Negative	227.1	143.1	4.78	228.079	[M-H]-	C03582	Resveratrol	Hydroxycinnamoyl derivatives	22800	21000	23000	8810	9	13800	15500	18600	16800
pme1715	Positive	277	84	0.79	276.132	[M+H]+	C00449	L-Saccharopine	Amino acid derivatives	18800000	14800000	10900000	10000000	8450000	11300000	15900000	14500000	15000000
pme3009	Positive	175	98.9	0.63	174.016	[M+H]+	-	trans-Citridic acid	Organic acids	2230000	1740000	1230000	985000	819000	1350000	1760000	1600000	1670000
pmb0312	Positive	176.1	133.4	3.7	175.1	[M+H]+	-	5-methoxyindole-3-carbaldehyde	Indole derivatives	83500	60600	94800	69700	9	62900	145000	152000	153000
pme2598	Negative	167.1	139	2.44	168.042	[M-H]-	-	3,4-Dihydroxybenzeneacetic acid	Organic acids	5200000	4790000	4690000	4340000	3730000	4350000	5190000	5010000	4900000
pme0243	Negative	131	86.9	1.86	132.042	[M-H]-	C00489	Glutaric acid	Organic acids	207000	211000	199000	131000	105000	161000	181000	172000	244000
pme2830	Negative	140	78.5	0.75	141.019	[M-H]-	-	O-Phosphorylethanolamine	Others	52600	60100	59400	76200	63300	92100	93300	79000	110000
pmb0325	Positive	321.1	177.5	2.87	320.1	[M+H]+	-	N-Feruloyl spermidine	Phenolamides	305000	421000	326000	9	9	296000	253000	455000	573000
pme2433	Positive	106	88.1	0.79	105.079	[M+H]+	C06772	Diethanolamine	Others	372000	354000	342000	270000	223000	348000	296000	362000	406000
pmb2640	Negative	199	181.3	9.66	200	[M-H]-	C02679	Lauric acid (C12:0)	Lipids_Fatty acids	31200	26500	25900	28000	23400	29300	25200	30800	29300
pme3292	Negative	283	268.1	6.97	284.069	[M-H]-	C10521	Prunetin	Isoflavone	221000	225000	224000	274000	239000	271000	261000	281000	292000
pmb1652	Positive	149	121.3	9.71	148	[M+H]+	-	Phthalic anhydride	Others	5280000	4990000	4910000	5030000	4740000	6430000	5550000	5450000	5680000
pmb0848	Positive	494.3	184.6	7.88	493.3	[M+H]+	-	LysoPC 16:1 (2n isomer)	Lipids_Glycerophospholipids	58500	58700	61100	42800	40100	79000	52500	62800	86300
pme1966	Positive	126	126	0.83	125.015	[M+H]+	C00245	2-Aminoethanesulfonic acid	Organic acids	183000	196000	217000	240000	221000	275000	228000	234000	293000
pme3129	Negative	463	301	3.86	464.096	[M-H]-	-	Quercetin 4'-O-glucoside (Spiraeoside)	Flavonol	2410000	2450000	2700000	2450000	2420000	2300000	2580000	2380000	3210000
pme0129	Positive	161.2	101.9	0.75	160.085	[M+H]+	C00993	D-Alanyl-D-Alanine	Amino acid derivatives	24600	22700	22800	24900	25000	30500	23500	36400	69000
pmb1530	Positive	317.1	299.9	7.34	316.1	[M+H]+	-	Phytocassane D	Terpenoids	429000	453000	488000	348000	339000	373000	356000	351000	638000
pme3442	Negative	477.1	301.1	3.76	478.36	[M-H]-	-	Quercetin 7-O-┑-D-Glucuronide	Flavonol	627000	659000	696000	35700	9	32100	13700	9	4840000
pma0692	Positive	438.2	147.5	3.67	437.2	[M+H]+	-	N', N''-di-p-coumaroylspermidine	Phenolamides	9	9	9	9	9	9	9	9	86500
pme3466	Positive	287.1	161.1	6.98	286.084	[M+H]+	C05334	Isosakuranetin (4'-Methylnaringenin)	Flavanone	66900	69700	70200	9	9	9	9	9	41600
pme1598	Negative	463.1	301.1	3.85	464.132	[M-H]-	-	Hesperetin 5-O-glucoside	Flavanone	2930000	3110000	3290000	2870000	2800000	2500000	3030000	3300000	4220000
pmb0865	Positive	518.2	500.3	7.71	517.2	[M+H]+	-	LysoPC 18:3 (2n isomer)	Lipids_Glycerophospholipids	12200000	12500000	12300000	7580000	8950000	6440000	7620000	12600000	19300000
pma6639	Positive	479.2	318	4.17	478.2	[M+H]+	-	Isorhamnetin O-hexoside	Flavonol	1130000	1170000	1210000	1150000	991000	703000	967000	1340000	2560000
pmb0595	Positive	479.2	317.8	4.17	478.2	[M+H]+	-	Isorhamnetin 5-O-hexoside	Flavonol	1190000	1230000	1150000	1210000	1090000	747000	1020000	1410000	2850000
pme1478	Negative	317	179	4.7	318.038	[M-H]-	C10107	Myricetin	Flavonol	911000	947000	1050000	682000	514000	658000	553000	570000	1130000
pme1541	Negative	283.1	268	7.06	284.069	[M-H]-	C01470	Acacetin	Flavone	194000	199000	211000	268000	228000	264000	242000	252000	338000
pmb0563	Positive	301.1	273.6	3.95	301.1	Protonated	C08726	Peonidin	Anthocyanins	439000	490000	508000	440000	411000	342000	281000	390000	713000
pme2478	Negative	137.1	137	3.06	138.032	[M-H]-	C16700	Protocatechuic aldehyde	Catechin derivatives	3410000	3450000	3510000	453000	266000	376000	156000	464000	989000
pme3211	Negative	463	301.1	3.86	464.096	[M-H]-	C05623	Quercetin 3-O-glucoside (Isotrifoliin)	Flavonol	2110000	2270000	2350000	2390000	2310000	2310000	2110000	2540000	3350000
pme1486	Negative	457.2	169.1	3.33	458.085	[M-H]-	C09731	Epigallate catechin gallate (EGCG)	Catechin derivatives	1080000	1100000	1070000	35100	116000	365000	29600	10700000	13900
pme1562	Negative	441.3	289.1	3.89	442.3	[M-H]-	-	Epicatechin gallate (ECG)	Catechin derivatives	1320000	1480000	1260000	23600	151000	408000	14000	12200000	9
pme0463	Positive	175	158.1	1.16	174.1	[M+H]+	C01047	L-Theanine	Amino acids	162000	183000	176000	65700	66800	83800	53100	1010000	48400
pme2155	Positive	181	67	2.23	180	[M+H]+	C07480	Theobromine	Alkaloids	105000	132000	152000	13700	29500	39200	9	1180000	9
pmb0855	Positive	496.3	478.3	8.8	495.3	[M+H]+	-	LysoPC 16:0	Lipids_Glycerophospholipids	9030000	11200000	11100000	16700000	15900000	15600000	15100000	18800000	15500000
pme0309	Negative	183	124.1	3.14	184.037	[M-H]-	-	Methyl gallate	Benzoic acid derivatives	199000	216000	217000	104000	85100	124000	26800	338000	63500
pmb3101	Negative	175.1	131.3	2.75	176.1	[M-H]-	C02504	2-Isopropylmalate	Organic acids	2740000	2880000	2820000	3390000	2910000	3560000	3350000	4830000	3050000
pmb2211	Positive	343.1	240.9	6.59	342.1	[M+H]+	-	Cocamidopropyl betaine	Others	1880000	1960000	1930000	1710000	1220000	1630000	1870000	3970000	1780000
pme1162	Negative	169	122.8	1.74	170.022	[M-H]-	C01424	Gallic acid	Benzoic acid derivatives	201000	215000	252000	256000	161000	219000	181000	521000	262000
pme0028	Positive	245.1	113	1.22	244.07	[M+H]+	C00299	Uridine	Nucleotide and its derivates	2420000	2160000	2210000	2150000	2500000	2460000	2080000	3200000	2820000
pme3970	Negative	243	153.1	1.21	244.07	[M-H]-	C02067	┑-Pseudouridine	Nucleotide and its derivates	14300	19600	18900	34500	38900	33600	26100	58200	50100
pme1383	Positive	170.1	134.1	1.16	169.074	[M+H]+	C00314	Pyridoxine	Vitamins	4460000	4820000	4560000	3010000	3590000	3080000	3020000	5130000	4790000
pme3350	Positive	284	168.1	1.73	283.092	[M+H]+	-	8-Hydroxy-2-deoxyguanosine	Nucleotide and its derivates	9	9	9	9	9	9	9	24000	23100
pma3101	Positive	256.2	124	0.84	255.2	[M+H]+	C05841	Nicotinate ribonucleoside	Nicotinic acid derivatives	4280000	4580000	4390000	3840000	4220000	3810000	4330000	3910000	3790000
pma3443	Positive	535.3	487.2	5.78	534.3	[M+H]+	-	Tricin 7-O-acetylglucoside	Flavone	176000	151000	204000	104000	112000	123000	180000	121000	136000
pmb0636	Positive	581.1	335.9	3.18	580.1	[M+H]+	-	6-C-hexosyl luteolin O-pentoside	Flavone C-glycosides	47500	71300	56200	66600	58800	77400	138000	76000	80100
pme0063	Positive	517.3	481.3	5.88	516.309	[M+H]+	C08796	Cucurbitacin D	Terpenoids	9	9	9	9	9	9	97300	9	9
pme0094	Negative	447.3	284.1	2.61	448.3	[M-H]-	C08604	Cyanidin 3-O-glucoside (Kuromanin)	Anthocyanins	478000	388000	429000	9	9	9	3090000	760000	117000
pme0246	Positive	122	80.1	0.77	121.02	[M+H]+	C00097	L-Cysteine	Amino acids	19500	22100	27400	23800	21800	21800	45900	27900	22800
pmb2653	Negative	649.1	503.3	0.76	650.1	[M-H]-	-	D(+)-Melezitose O-rhamnoside	Carbohydrates	1040000	1060000	953000	271000	419000	353000	629000	1110000	433000
pme2901	Negative	353.1	191.1	2.38	354.095	[M-H]-	-	1-O-Caffeoyl quinic acid	Quinate and its derivatives	207000	168000	173000	9	9	9	410000	588000	122000
pme3982	Negative	267.1	135.1	1.48	268.081	[M-H]-	-	Hypoxanthine-9-┑-D-arabinofuranoside	Nucleotide and its derivates	384000	349000	423000	336000	322000	315000	559000	668000	373000
pmb3032	Negative	561.1	329.3	5.69	562.1	[M-H]-	-	Tricin O-malonyl rhamnoside	Flavone	24800	38600	27000	9	9	9	9790	13800	9
pme1816	Negative	353	191.1	2.35	354.095	[M-H]-	C17147	Neochlorogenic acid (5-O-Caffeoylquinic acid)	Quinate and its derivatives	210000	165000	212000	103000	92600	94800	394000	619000	127000
pme2661	Negative	383	281.1	5.46	384.339	[M-H]-	C05443	Vitamin D3	Vitamins	16400	14800	24100	16700	17800	17100	24800	25700	18200
pmb0108	Positive	375.2	137.6	3.47	374.2	[M+H]+	-	Feruloyl syringic acid	Hydroxycinnamoyl derivatives	712000	729000	713000	774000	919000	727000	1270000	1540000	697000
pme0398	Negative	353.1	191.1	2.72	354.095	[M-H]-	C00852	Chlorogenic acid (3-O-Caffeoylquinic acid)	Quinate and its derivatives	828000	932000	850000	979000	784000	781000	1400000	1580000	741000
pmb0292	Positive	387.1	331.8	7.65	386.1	[M+H]+	C00187	Cholesterol	Others	1020000	1210000	1240000	972000	1210000	854000	1910000	1380000	1310000
pmb0492	Positive	584.2	325.8	2.42	583.2	[M+H]+	-	N',N",N"'-p-coumaroyl-cinnamoyl-caffeoyl spermidine	Phenolamides	1020000	1290000	1210000	857000	965000	705000	1540000	1340000	897000
pmb3066	Negative	481.1	445.4	2.62	482.1	[M-H]-	-	5-O-p-coumaroyl shikimic acid O-hexoside	Quinate and its derivatives	669000	629000	683000	632000	820000	618000	1000000	873000	724000
pmb3068	Negative	337.1	155.8	2.85	338.1	[M-H]-	-	1-O-p-Coumaroyl quinic acid	Quinate and its derivatives	42500	26300	36200	28800	28200	39200	59600	49400	26600
pme1239	Negative	320.4	128.1	1.27	321.1	[M-H]-	C11347	S-(methyl)glutathione	Amino acid derivatives	29100	25500	28400	35600	50000	47700	74900	55700	42500
pmb2947	Negative	865.1	407.2	3.44	866.1	[M-H]-	-	Catechin-catechin-catechin	Catechin derivatives	5070000	4900000	4980000	3930000	3710000	3930000	7570000	4440000	2850000
pme0418	Negative	165.1	92.9	3.71	166.063	[M-H]-	C01744	3-(4-Hydroxyphenyl)propionic acid	Hydroxycinnamoyl derivatives	410000	422000	431000	368000	352000	423000	632000	423000	256000
pme3160	Negative	259	96.9	0.71	260.03	[M-H]-	C00092	D-Glucose 6-phosphate	Carbohydrates	2660000	3010000	2750000	2960000	3350000	3650000	4310000	3350000	3600000
pme3399	Negative	445.1	283.1	5.16	446.121	[M-H]-	C05376	Sissotrin	Isoflavone	153000	146000	153000	152000	148000	169000	175000	155000	166000
pme1014	Positive	445.3	281	10.77	444.303	[M+H]+	C00828	Menaquinone (K2)	Vitamins	23000000	32100000	43600000	997000	731000	707000	1320000	564000	1190000
pme1735	Negative	181.1	108	4.77	182.058	[M-H]-	-	Ethyl 3,4-Dihydroxybenzoate (Ethyl protocatechuate)	Organic acids	14800	11900	17300	11000	13700	10900	18800	12500	19200
pmb1466	Positive	511.2	331.8	6.38	510.2	[M+H]+	-	Tricin 4'-O-syringic acid	Flavonolignan	25000	21000	33400	9	9	9	16100	9	13200
pme0163	Positive	335.1	122.8	0.8	334.057	[M+H]+	C00455	┑-Nicotinamide mononucleotide	Nucleotide and its derivates	5800000	5260000	4700000	3840000	5410000	4760000	9580000	4960000	7520000
pme3251	Negative	283	268.1	5.13	284.069	[M-H]-	C14536	Glycitein	Isoflavone	442000	456000	398000	443000	445000	435000	495000	431000	475000
pme0130	Negative	165.1	165.1	1.85	166.049	[M-H]-	C16357	3-Methylxanthine	Nucleotide and its derivates	192000	188000	218000	9	9	9	536000	868000	545000
pme0500	Negative	503.4	323.2	0.81	504.169	[M-H]-	-	D(+)-Melezitose	Carbohydrates	1070000	1170000	1270000	492000	457000	480000	1250000	1700000	1160000
pmb2871	Negative	315.1	152.1	1.84	316.1	[M-H]-	-	2,5-dihydroxy benzoic acid O-hexside	Benzoic acid derivatives	1230000	1430000	1420000	951000	1000000	954000	1300000	1590000	1340000
pme0249	Positive	189.1	97	4.47	188.105	[M+H]+	C08261	Azelaic acid	Organic acids	52200	38100	53100	9	9	9	89700	175000	108000
pmb0501	Positive	131.1	72.1	0.75	130.1	[M+H]+	C00179	Agmatine	Phenolamides	102000	117000	127000	64900	87700	73800	175000	226000	125000
pme2292	Positive	89	71.9	0.64	88.1	[M+H]+	C00134	Putrescine	Phenolamides	1770000	2370000	2450000	1060000	1090000	1100000	3640000	5510000	2850000
pme2693	Positive	131	71.9	0.8	130.111	[M+H]+	C02714	N-Acetylputrescine	Phenolamides	114000	149000	162000	82900	76700	73400	169000	263000	154000
pme0164	Negative	263.1	189	3.9	264.111	[M-H]-	C05642	N-┚-Acetyl-N-2-Formyl-5-methoxykynurenamine	Amino acid derivatives	1870000	1540000	1640000	1180000	1210000	1280000	2320000	2870000	2020000
pmb3079	Negative	300.1	79	1.15	301.1	[M-H]-	C04256	N-Acetylglucosamine 1-phosphate	Others	48300	29500	34200	9	9	9	25300	44400	21600
pme0075	Negative	188.1	102	1.18	189.064	[M-H]-	C00624	N-Acetyl-L-glutamic acid	Amino acid derivatives	950000	903000	1010000	940000	984000	997000	1480000	1880000	1420000
pmb3117	Negative	452	255.3	8.74	453	[M-H]-	-	LysoPE 16:0	Lipids_Glycerophospholipids	3690000	3500000	3570000	6180000	5540000	4140000	6710000	9180000	7130000
pmd0160	Negative	452.3	255.3	8.73	453.3	[M-H]-	-	LysoPE 16:0 (2n isomer)	Lipids_Glycerophospholipids	3630000	3690000	3940000	6560000	5780000	4270000	6540000	9080000	7140000
pme1225	Negative	219.1	144.1	1.66	220.085	[M-H]-	C00643	5-Hydroxy-L-tryptophan	Amino acid derivatives	29800	33600	34200	27600	31200	26400	31100	38000	34200
pmb0374	Positive	136.1	119.3	1.82	135.1	[M+H]+	-	Aminopurine	Others	9180000	10100000	10400000	7300000	7420000	6110000	8430000	11900000	10900000
pme2253	Negative	177.1	74.8	0.79	178.048	[M-H]-	C01040	L-Gulonic-┚-lactone	Carbohydrates	365000	234000	290000	115000	100000	74000	149000	218000	189000
pmb0565	Positive	509.1	347.7	3.41	508.1	[M+H]+	-	Syringetin 3-O-hexoside	Flavonol	1280000	1420000	1520000	1300000	1490000	1310000	2600000	2590000	2300000
pmb3072	Negative	481.1	319.3	3.23	482.1	[M-H]-	-	3-O-p-coumaroyl shikimic acid O-hexoside	Quinate and its derivatives	11100000	10400000	11100000	8880000	10500000	9610000	18200000	19000000	15500000
pme0231	Positive	247.1	130.1	4.07	246.1	[M+H]+	-	N-(3-Indolylacetyl)-L-alanine	Amino acid derivatives	160000	191000	178000	105000	114000	119000	298000	301000	239000
pme1163	Negative	409.1	213.1	5.17	410.137	[M-H]-	-	lactucopicrin	Others	9550	9850	8630	9	9	9	12900	11400	8200
pmb1490	Positive	305.1	131.4	6.58	304.1	[M+H]+	C21561	Oryzalexin E	Terpenoids	67400	82800	86000	9	9	9	215000	182000	143000
pme3416	Negative	177	133.1	3.24	178.027	[M-H]-	C09263	Esculetin (6,7-dihydroxycoumarin)	Coumarins	1100000	657000	573000	9	9	9	1260000	1060000	811000
pma0134	Positive	121	77.1	1.16	120	[M+H]+	-	D(-)-Threose	Carbohydrates	311000	303000	341000	208000	230000	209000	395000	372000	314000
pmb3042	Negative	491.1	329.3	4	492.1	[M-H]-	-	Tricin 5-O-hexoside	Flavone	1590000	1550000	1590000	599000	709000	655000	4760000	4570000	2940000
pme2241	Negative	129	84.9	1.62	130.027	[M-H]-	C02226	Citraconic acid	Organic acids	29600000	24900000	25300000	6220000	7440000	7330000	12700000	11600000	11100000
pmb2221	Positive	318.3	300.9	6.95	317.3	[M+H]+	C12144	4-Hydroxysphinganine	Lipids_Fatty acids	2340000	2240000	2150000	4580000	3890000	4750000	8690000	7630000	7420000
pme2786	Positive	219	160.1	3.32	218.106	[M+H]+	C00978	N-Acetyl-5-hydroxytryptamine	Tryptamine derivatives	745000	991000	900000	615000	588000	615000	1040000	962000	959000
pmb2996	Negative	489.1	313.2	3.86	490.1	[M-H]-	-	Velutin O-glucuronic acid	Flavone	20500	16900	18100	9	9	9	45700	35200	34000
pme0424	Positive	133.1	115	5.97	132.058	[M+H]+	C00903	trans-cinnamaldehyde	Hydroxycinnamoyl derivatives	144000	189000	210000	9	9	9	127000	103000	93400
pmc0304	Positive	384.1	252.2	2.06	383.1	[M+H]+	-	Succinyladenosine	Nucleotide and its derivates	12300000	15100000	13000000	7420000	5510000	7560000	18600000	17400000	17500000
pme3337	Positive	384	252.1	2.06	383.108	[M+H]+	-	N6-Succinyl Adenosine	Nucleotide and its derivates	13000000	13600000	13100000	6980000	5920000	7570000	18300000	17200000	17700000
pmb3081	Negative	289.1	97	1.08	290.1	[M-H]-	-	Glucarate O-Phosphoric acid	Carbohydrates	2790000	1920000	2740000	1300000	714000	1470000	6250000	6700000	5860000
pme2743	Positive	194.1	135.1	3.66	193.074	[M+H]+	C05598	N-Phenylacetylglycine	Amino acid derivatives	139000	187000	147000	86300	82500	105000	206000	214000	203000
pmb2497	Negative	197	135.1	0.71	198	[M-H]-	C05584	4-Hydroxy-3-methoxymandelate	Organic acids	93400	70700	76900	28400	22200	14200	125000	112000	103000
pmb2260	Positive	480.1	184.5	7.76	479.1	[M+H]+	-	LysoPC 15:1	Lipids_Glycerophospholipids	41700	38500	37900	22200	23900	21500	42600	40300	37600
pme2915	Positive	163	145.1	1.59	162.053	[M+H]+	C03761	3-Hydroxy-3-methylpentane-1,5-dioic acid	Amino acid derivatives	14700000	14700000	13900000	8210000	8400000	7970000	14200000	13500000	12500000
pmb2684	Negative	328.1	134.2	1.68	329.1	[M-H]-	C00575	Cyclic AMP	Nucleotide and its derivates	18800	19500	16100	9930	8270	8860	33400	33400	27800
pma6353	Positive	417.2	381.9	4	416.2	[M+H]+	-	Chrysin C-hexoside	Flavone C-glycosides	292000	336000	263000	9	9	9	908000	807000	713000
pme1518	Positive	403.1	373.1	7.06	402.132	[M+H]+	C10112	Nobiletin	Flavone	139000	140000	152000	75300	77300	83000	213000	205000	188000
pmb0197	Positive	298.1	166.5	1.16	297.1	[M+H]+	-	N2-methylguanosine	Nucleotide and its derivates	768000	699000	691000	547000	480000	484000	1050000	1090000	1040000
pmb3028	Negative	535	329.4	3.75	536	[M-H]-	-	Tricin O-sinapic acid	Flavone	57000	59600	44200	9	9	9	70400	75700	64700
pme3502	Negative	429.1	267.1	4.59	430.126	[M-H]-	C10509	Formononetin 7-O-glucoside (Ononin)	Isoflavone	78200	88100	72900	9	9	9	110000	108000	102000
pme0278	Positive	191.1	127.7	0.79	190.095	[M+H]+	C00666	2,6-Diaminooimelic acid	Amino acid derivatives	2290000	2470000	2400000	1380000	1260000	1390000	3650000	4110000	3670000
pme1424	Negative	177.1	177.1	4.64	178.063	[M-H]-	C02666	Coniferylaldehyde	Hydroxycinnamoyl derivatives	422000	542000	542000	9	9	9	170000	193000	150000
pme3391	Positive	479	317	2.56	479	Protonated	C12139	Petunidin 3-O-glucoside	Anthocyanins	3400000	3660000	3810000	907000	761000	755000	7340000	7770000	5860000
pme2589	Negative	159.1	58.8	1.24	160.037	[M-H]-	C00322	Oxoadipic acid	Organic acids	142000	111000	118000	98600	91700	62300	262000	255000	210000
pmb0665	Positive	611.2	299.8	3.78	610.2	[M+H]+	-	Luteolin 8-C-hexosyl-O-hexoside	Flavone C-glycosides	16000000	16100000	11500000	10300000	11200000	8880000	17800000	17200000	16100000
pme2828	Positive	140	98.9	0.63	139.027	[M+H]+	C00870	4-Nitrophenol	Others	58200000	43300000	44500000	26100000	26900000	22400000	44100000	46100000	42700000
pmb0488	Positive	146.2	72.1	0.56	145.2	[M+H]+	C00315	Spermidine	Phenolamides	875000	1580000	1350000	1190000	672000	494000	3210000	2710000	2360000
pme3069	Positive	556.3	371.2	10.27	555.284	[M+H]+	C05122	Taurocholic acid	Organic acids	22600000	21500000	22700000	22400000	21800000	21700000	23600000	23400000	23300000
pmb0603	Positive	625.1	331.7	4.17	624.1	[M+H]+	-	Chrysoeriol O-hexosyl-O-hexoside	Flavone	234000	155000	207000	9	9	9	195000	183000	231000
pma0791	Positive	521	317.6	4.5	520	[M+H]+	-	Naringenin O-malonylhexoside	Flavanone	117000	125000	164000	130000	130000	118000	352000	346000	414000
pmb0706	Positive	713.1	713.1	2.96	712.1	[M+H]+	-	Quercetin 5-O-malonylhexosyl-hexoside	Flavonol	11200	8880	15700	9	9	9	31300	32500	40500
pmb1283	Positive	448.1	215.7	4.16	447.1	[M+H]+	-	L-Glutaminyl-L-valyl-L-valyl-L-cysteine	Amino acid derivatives	74300	125000	108000	22400	27800	18700	167000	135000	200000
pmb0628	Positive	613.1	300.3	3.09	612.1	[M+H]+	-	Eriodictiol C-hexosyl-O-hexoside	Flavone C-glycosides	1540000	1680000	1640000	9	9	9	3150000	2360000	3460000
pme3300	Negative	301	149.1	4.51	302.043	[M-H]-	C10192	Tricetin	Flavone	4220000	4370000	4260000	443000	261000	423000	6120000	5070000	7180000
pma6625	Negative	405.1	242.2	4.63	406.1	[M-H]-	-	E-3,4,5'-Trihydroxy-3'-glucopyranosylstilbene	Others	200000	215000	183000	9	9	9	218000	183000	252000
pme3569	Positive	207.1	207.1	4.77	206.058	[M+H]+	C09311	Scoparone	Coumarins	9	9	9	9	9	9	146000	125000	172000
pma0214	Positive	479	317.3	3.91	478	[M+H]+	-	methylQuercetin O-hexoside	Flavonol	1650000	2140000	2080000	392000	592000	511000	2480000	2350000	2670000
pma0819	Positive	729.2	728.7	5.19	728.2	[M+H]+	-	Tricin O-glyceryl-hexosyl-O-hexoside	Flavone	660000	745000	736000	9	9	9	520000	515000	588000
pme1936	Positive	114.1	114	0.62	113.059	[M+H]+	C00791	Creatinine	Organic acids	572000	540000	678000	362000	274000	290000	1270000	1050000	1260000
pmb3005	Negative	621.1	299.4	4.07	622.1	[M-H]-	-	Chrysoeriol O-rhamnosyl-O-glucuronic acid	Flavone	29200	43900	32600	9	9	9	42700	37100	43300
pme3553	Positive	187	131	5.94	186.032	[M+H]+	C09305	Psoralen	Coumarins	138000	136000	178000	9	9	9	150000	133000	148000
pmb0663	Positive	611.1	299.8	3.75	610.1	[M+H]+	-	8-C-hexosyl-luteolin O-hexoside	Flavone C-glycosides	2150000	2250000	2450000	647000	720000	776000	3050000	2590000	2970000
pme0281	Negative	165	121.1	2.96	166.027	[M-H]-	C06337	Terephthalic acid	Organic acids	6660000	7030000	6990000	2170000	1960000	2050000	13500000	11600000	12700000
pme0282	Negative	165	76.9	2.95	166.027	[M-H]-	C01606	Phthalic acid	Organic acids	736000	779000	800000	159000	161000	151000	1560000	1350000	1430000
pme1398	Positive	465.1	303.1	2.26	465.1	Protonated	C12138	Delphinidin 3-O-glucoside (Mirtillin)	Anthocyanins	1740000	1440000	1740000	1040000	1220000	951000	2430000	2140000	2380000
pma6499	Positive	509.3	347.9	3.41	508.3	[M+H]+	-	Limocitrin O-hexoside	Flavone	1510000	1760000	1820000	1430000	1590000	1300000	2680000	2740000	2950000
pmb0115	Positive	225.1	151.4	3.71	224.1	[M+H]+	C02794	3-Hydroxykynurenine	Amino acid derivatives	8910000	10500000	10400000	5280000	5170000	4460000	10700000	10300000	12100000
pmb0739	Positive	659.3	331.9	4.92	658.3	[M+H]+	-	Tricin O-hexosyl-O-syringin alcohol	Flavone	9	9	9	9	9	9	119000	133000	173000
pmb0322	Positive	653.3	345.9	4.76	652.3	[M+H]+	-	3’,4’,5’-Tricetin O-rutinoside	Flavone	56900	63300	63000	9	9	9	52000	61400	76300
pme2987	Negative	147.1	119	5.63	148.052	[M-H]-	C02274	3,4-Dihydrocoumarin	Coumarins	44000	47500	49300	9	9	9	64400	77100	95100
pma0760	Positive	565	317.8	4.33	564	[M+H]+	-	Selgin O-malonylhexoside	Flavone	431000	580000	717000	9	9	9	1260000	1690000	2240000
pme0065	Positive	515.3	479.5	6.42	514.293	[M+H]+	C08800	Cucurbitacin I	Terpenoids	46400	50100	53300	9	9	9	64200	78300	104000
pmb3046	Negative	491.1	431.2	4.3	492.1	[M-H]-	-	Tricin 7-O-hexoside	Flavone	183000	183000	190000	9	9	9	250000	397000	434000
pme0428	Negative	237.1	103.1	5.18	238.084	[M-H]-	-	3,4,5-Trimethoxycinnamic acid	Hydroxycinnamoyl derivatives	1710	2180	3010	9	9	9	4120	5540	6600
pma1116	Positive	301.1	259.1	4.13	300.1	[M+H]+	C10098	Kaempferide	Flavonol	2450000	2780000	2960000	1430000	1560000	1440000	2740000	3470000	3850000
pmb0720	Positive	579.1	331.7	4.56	578.1	[M+H]+	-	Tricin O-malonylhexoside	Flavone	9	9	9	9	9	9	110000	171000	220000
pma6496	Positive	449.1	300	3.45	448.1	[M+H]+	-	Luteolin 6-C-glucoside	Flavone C-glycosides	285000	449000	485000	258000	170000	378000	736000	929000	859000
pme1601	Positive	417.1	270.9	4.9	416.111	[M+H]+	-	Apigenin 4-O-rhamnoside	Flavone	1300000	1390000	1460000	967000	817000	965000	1790000	1920000	2030000
pmb2873	Negative	214.1	134.2	3.65	215.1	[M-H]-	-	3-(2-Naphthyl)-D-alanine	Amino acid derivatives	231000	248000	351000	149000	106000	132000	303000	365000	350000
pme2559	Negative	174	88	1.27	175.048	[M-H]-	C01042	N-Acetylaspartate	Amino acid derivatives	54000	52400	52400	46200	41500	44100	65600	72700	73600
pma0724	Positive	435.1	339.7	3.79	434.1	[M+H]+	-	Naringenin C-hexoside	Flavone C-glycosides	2310000	2910000	3130000	2710000	2520000	2430000	3300000	3830000	3550000
pmb0711	Positive	611.2	303.7	3.7	610.2	[M+H]+	-	Quercetin 7-O-rutinoside	Flavonol	1560000	1740000	1860000	1080000	786000	852000	1920000	2330000	1980000
pmb0493	Positive	277.2	260.8	2.58	276.2	[M+H]+	-	N'-p-Coumaroyl agmatine	Phenolamides	312000	377000	358000	99100	175000	134000	451000	584000	489000
pme3207	Negative	141	58.7	0.69	142.027	[M-H]-	-	trans,trans-Muconic acid	Organic acids	893000	1010000	749000	360000	393000	360000	1040000	1260000	1010000
pmb0494	Positive	295	207.6	2.77	294	[M+H]+	-	N-Sinapoyl putrescine	Phenolamides	445000	547000	486000	365000	382000	331000	721000	940000	918000
pma6262	Positive	349.2	147	2.42	348.2	[M+H]+	-	N'-p-coumaroylspermine	Phenolamides	24600	17500	40900	9	9	9	19900	35000	32500
pmb0426	Positive	219.1	189.5	3.84	218.1	[M+H]+	C08309	5-Methoxy-N,N-dimethyltryptamine	Tryptamine derivatives	3060000	3260000	3610000	1710000	1700000	2060000	5000000	6630000	6150000
pme0330	Negative	579.2	135	4.17	580.179	[M-H]-	C09789	Naringenin 7-O-neohesperidoside (Naringin)	Flavanone	40900	36500	49800	33100	37000	32500	57200	63600	63200
pmb0896	Positive	265.1	177.5	2.33	264.1	[M+H]+	-	N'-Feruloyl putrescine	Phenolamides	76800	87200	91400	9	9	9	82400	102000	114000
pmb0587	Positive	639.1	640	3.29	638.1	[M+H]+	-	Chrysoeriol O-glucuronic acid-O-hexoside	Flavone	74100	80200	99400	9	9	9	127000	160000	165000
pme0321	Negative	431.1	285.1	4.94	432.106	[M-H]-	-	Kaempferol 7-O-rhamnoside	Flavonol	192000	186000	196000	9	9	9	399000	498000	474000
pme2366	Positive	122.1	105	2.26	121.089	[M+H]+	C05332	Phenethylamine	Others	506000	673000	617000	221000	186000	417000	503000	530000	401000
pmb0069	Positive	122	105.3	2.26	121	[M+H]+	C09815	Benzamide	Others	129000	162000	178000	69800	58200	105000	154000	132000	108000
pme0397	Negative	173.1	92.9	0.81	174.053	[M-H]-	C00493	Shikimic acid	Organic acids	15900000	17000000	16900000	8310000	6910000	13600000	26400000	23300000	19300000
pme0413	Negative	151	136.1	4	152.047	[M-H]-	C00755	Vanillin	Benzoic acid derivatives	437000	460000	440000	415000	367000	444000	479000	526000	452000
pmb2948	Negative	346.1	211.1	0.85	347.1	[M-H]-	C01367	Adenosine 3'-monophosphate	Nucleotide and its derivates	222000	280000	233000	230000	177000	244000	316000	378000	318000
pme2169	Negative	115	97.9	1.19	116.011	[M-H]-	C00122	Fumaric acid	Organic acids	3880000	3730000	3830000	4730000	3950000	4800000	6030000	6450000	5430000
pmb0644	Positive	449.1	329.6	3.45	448.1	[M+H]+	-	Luteolin C-hexoside	Flavone C-glycosides	323000	474000	282000	248000	248000	477000	795000	874000	736000
pme0250	Negative	187.1	125.1	4.47	188.105	[M-H]-	C08261	Azelaic Acid	Organic acids	2480000	2400000	2430000	2240000	2230000	2790000	2850000	3340000	3000000
pma6298	Positive	96	80.2	1.16	95	[M+H]+	-	3-Hydroxypyridine	Others	50900	46000	59600	28200	29200	39200	59600	79500	58800
pme2550	Negative	173	137	0.77	174.016	[M-H]-	C00417	Cis-Aconitic acid	Organic acids	4780000	4570000	4990000	2590000	2250000	3710000	6320000	7640000	5080000
pmb2222	Positive	319.1	301.9	7.07	318.1	[M+H]+	-	Phytocassane C	Terpenoids	121000	110000	132000	266000	192000	274000	514000	487000	397000
pme2033	Negative	133	70.8	0.85	134.022	[M-H]-	C00497	L(-)-Malic acid	Organic acids	2560000	2590000	2790000	3220000	2820000	3170000	4120000	4060000	3530000
pma1087	Positive	565.2	499.3	3.77	564.2	[M+H]+	-	C-pentosyl-C-hexosyl-apigenin	Flavone C-glycosides	24700	40800	37200	28600	10400	29700	98300	87600	50000
pme0367	Negative	577.2	269.1	4.01	578.164	[M-H]-	-	Apigenin 7-rutinoside (Isorhoifolin)	Flavone	295000	309000	346000	285000	243000	299000	467000	428000	314000
pme0267	Negative	131	86.9	2.12	132.042	[M-H]-	-	2-Methylsuccinic acid	Organic acids	4070000	3950000	4020000	3090000	2950000	3180000	4260000	4140000	3400000
pme2493	Positive	579.2	433.1	3.74	578.164	[M+H]+	C16981	Kaempferol 3,7-dirhamnoside (Kaempferitrin)	Flavonol	11000000	11700000	11700000	7900000	6590000	9430000	19300000	17500000	11800000
pme0113	Positive	251.3	84	1.13	250.062	[M+H]+	C00669	┚-Glu-Cys	Amino acid derivatives	185000	158000	158000	156000	231000	137000	828000	734000	369000
pme1090	Positive	308	162	1.16	307.084	[M+H]+	C00051	Glutathione reduced form	Amino acid derivatives	3390000	3630000	2820000	7800000	14800000	5750000	89600000	73500000	45100000
pme3179	Positive	179	75.9	0.86	178.041	[M+H]+	C01419	CYS-GLY	Amino acid derivatives	99500	101000	94300	184000	385000	118000	2360000	1770000	1230000
pmb2228	Positive	538.1	184.5	6.84	537.1	[M+H]+	-	LysoPC 19:0	Lipids_Glycerophospholipids	28700	26500	26500	10100	15300	11000	30900	33200	19700
pme3227	Positive	579	433.1	3.68	578.164	[M+H]+	C12628	Vitexin 2''-O-beta-L-rhamnoside	Flavone C-glycosides	272000	319000	351000	200000	282000	251000	551000	507000	381000
pme0108	Positive	126.1	126.1	1.16	125.059	[M+H]+	C02376	5-Methylcytosine	Nucleotide and its derivates	78300	87700	93200	69600	54800	52700	97600	106000	76700
pme1376	Positive	308	112	1.2	307.057	[M+H]+	C00239	2'-Deoxycytidine-5'-monophosphate	Nucleotide and its derivates	9	9	9	9	9	9	87900	100000	47500
pme0002	Positive	611.2	303.1	4.07	610.19	[M+H]+	C09806	Hesperetin 7-O-neohesperidoside (Neohesperidin)	Flavanone	54400000	59100000	94700000	33900000	42800000	39500000	87600000	105000000	76500000
pme2569	Positive	219	156.1	1.16	218.09	[M+H]+	C03740	(5-L-Glutamyl)-L-amino acid	Amino acid derivatives	95700	84200	78200	62100	68600	66100	102000	112000	90700
pme1550	Positive	373.1	373.1	7.54	372.121	[M+H]+	C10190	Tangeretin	Flavone	105000	106000	96200	75100	67700	66700	134000	105000	102000
pmb0165	Positive	494.3	476.6	8.55	493.3	[M+H]+	-	LysoPC 16:1	Lipids_Glycerophospholipids	91300	75300	81400	38200	32400	23300	148000	105000	102000
pme3351	Negative	144.1	126.1	0.84	145.074	[M-H]-	C04076	Allysine(6-Oxo DL-Norleucine)	Amino acid derivatives	164000	142000	163000	146000	136000	123000	353000	281000	262000
pmb1318	Positive	457.2	191.5	4.48	456.2	[M+H]+	-	8-Methyl-2-oxo-4-phenyl-2H-chromen-7-yl 4-(hexyloxy)benzoate	Benzoic acid derivatives	9	9	9	9	9	9	129000	82100	83900
pme3163	Negative	289	78.9	1.07	290.04	[M-H]-	-	D-Sedoheptuiose 7-phosphate	Carbohydrates	3630000	1850000	2650000	1290000	806000	1490000	11300000	8000000	6570000
pme0197	Negative	609.2	609.1	3.7	610.153	[M-H]-	C05625	Quercetin 3-O-rutinoside (Rutin)	Flavonol	684000	645000	684000	583000	529000	571000	836000	690000	733000
pme3188	Negative	323	78.8	1.18	324.036	[M-H]-	C00105	Uridine 5'-monophosphate	Nucleotide and its derivates	237000	266000	220000	208000	232000	232000	371000	289000	322000
pma0359	Positive	535.1	287.8	4.69	534.1	[M+H]+	-	Tricin 5-O-acetylglucoside	Flavone	204000	285000	266000	9	9	9	944000	578000	386000
pmb2928	Negative	331	313.7	2.02	332	[M-H]-	-	Gallic acid O-Hexoside	Benzoic acid derivatives	9490000	10400000	10800000	2750000	2940000	2560000	16100000	10600000	8280000
pmb0819	Positive	157	130.4	2.39	156	[M+H]+	C02938	3-Indoleacetonitrile	Indole derivatives	92100	122000	121000	42400	42100	43500	126000	89100	66300
pme0432	Negative	575	285.3	4.06	576.127	[M-H]-	C10237	Procyanidin A2	Proanthocyanidins	303000	237000	294000	9	9	9	692000	389000	238000
pme0430	Negative	575	285.3	3.68	576.127	[M-H]-	-	Procyanidin A1	Proanthocyanidins	105000	95600	85100	38100	9	56800	207000	99400	67600
pmb2976	Negative	755.1	311.4	3.74	756.1	[M-H]-	-	Chrysoeriol C-pentosyl-O-hexosyl-O-hexoside	Flavone C-glycosides	102000	88600	118000	149000	102000	116000	229000	187000	142000
pme0332	Negative	577.2	269.1	4.01	578.164	[M-H]-	C12627	Apigenin 7-O-neohesperidoside (Rhoifolin)	Flavone	335000	329000	308000	322000	266000	304000	533000	455000	314000
pmb0532	Positive	349.1	137.4	1.16	348.1	[M+H]+	C00130	Inosine 5'-monophosphate	Nucleotide and its derivates	2440000	2580000	2950000	2580000	2320000	2690000	3200000	3180000	3490000
pmb2940	Negative	385.1	223.2	3.26	386.1	[M-H]-	-	1-O-beta-D-Glucopyranosyl sinapate	Hydroxycinnamoyl derivatives	321000	293000	288000	113000	130000	192000	496000	507000	690000
pme3396	Positive	289	215.1	3.65	288.063	[M+H]+	C01378	Fustin	Flavonol	1170000	1360000	1460000	997000	1030000	1110000	1240000	1210000	1350000
pme3237	Positive	257	137.1	5.16	256.074	[M+H]+	C09762	Liquiritigenin	Flavanone	107000	114000	128000	67900	52900	83400	175000	285000	239000
pme2319	Negative	301.1	242.1	5.75	302.079	[M-H]-	C01709	Hesperetin	Flavanone	22000	21800	19500	13200	11600	14800	18200	28500	27200
pme3507	Negative	253.1	253.1	4.75	254.058	[M-H]-	C12123	7,4'-Dihydroxyflavone	Flavone	9640	7690	9240	4190	4060	6840	8570	15200	13100
pmb0835	Positive	611.2	611.1	2.36	610.2	[M+H]+	-	Gallocatechin-gallocatechin	Catechin derivatives	21700000	34100000	34200000	22600000	25700000	31000000	31700000	49000000	51800000
pme2603	Negative	152	108.1	2.66	153.043	[M-H]-	C00632	3-Hydroxyanthranilic acid	Organic acids	68200	73500	69600	38600	49800	44400	56000	79900	82400
pmb0716	Positive	655.2	331.7	4.16	654.2	[M+H]+	-	Tricin di-O-hexoside	Flavone	159000	143000	166000	9	9	9	334000	289000	831000
pmb3058	Negative	369	191.1	2.16	370	[M-H]-	-	Quinic acid O-glucuronic acid	Quinate and its derivatives	49500	70400	72400	26100	37900	17700	99300	131000	322000
pmb0619	Positive	775.1	774.9	2.67	774.1	[M+H]+	-	Eriodictiol 6-C-hexoside 8-C-hexoside-O-hexoside	Flavone C-glycosides	433000	377000	375000	266000	259000	263000	308000	336000	424000
pme1695	Negative	223.1	149.1	4.06	224.069	[M-H]-	C00482	Sinapic acid	Hydroxycinnamoyl derivatives	180000	176000	158000	38800	33700	28900	242000	305000	597000
pma0110	Positive	399	207.5	3.17	398	[M+H]+	-	O-Sinapoyl quinic acid	Quinate and its derivatives	309000	185000	170000	132000	132000	146000	184000	213000	272000
pmb0712	Positive	655.2	331.7	3.5	654.2	[M+H]+	-	Tricin 5-O-hexosyl-O-hexoside	Flavone	1530000	1300000	1500000	518000	578000	522000	1880000	2850000	4420000
pmb2850	Negative	329	314.2	5.73	330	[M-H]-	-	Tricin	Flavone	2800000	2730000	2820000	112000	51400	94600	3330000	5210000	9280000
pmb0508	Positive	277.1	147.5	2.43	276.1	[M+H]+	C04498	N-p-Coumaroyl agmatine	Phenolamides	141000	187000	165000	86000	128000	95700	142000	156000	208000
pmb0615	Positive	789.1	789.1	2.58	788.1	[M+H]+	-	Hesperetin C-hexosyl-O-hexosyl-O-hexoside	Flavone C-glycosides	606000	638000	698000	9	116000	112000	388000	552000	937000
pmb3012	Negative	461.1	460.9	4.32	462.1	[M-H]-	-	Chrysoeriol 7-O-hexoside	Flavone	1380000	1220000	1340000	959000	1080000	946000	1370000	1480000	1790000
pmb0639	Positive	757.2	757	3.13	756.2	[M+H]+	-	8-C-hexosyl-apigenin O-hexosyl-O-hexoside	Flavone C-glycosides	249000	180000	289000	9	9	9	176000	128000	310000
pme1496	Negative	267.1	252.1	6.33	268.074	[M-H]-	C00858	Formononetin (4'-O-methyldaidzein)	Isoflavone	3800	4740	4620	9	9	9	6560	6470	13300
pmb0130	Positive	203	133.3	4.72	202	[M+H]+	-	N-Acetyl tryptamine	Phenolamides	58700	59100	56800	9	9	9	249000	215000	386000
pme3401	Negative	345	330.2	5.78	346.069	[M-H]-	C11620	Syringetin	Flavonol	9660	10400	13100	9	9	9	10900	10500	17100
pmb2831	Negative	315.1	153.2	2.44	316.1	[M-H]-	-	Protocatechuic acid O-glucoside	Catechin derivatives	28900000	26600000	27700000	5990000	6220000	5570000	57200000	62800000	95600000
pme2111	Negative	175	87	0.85	176.12	[M-H]-	C00072	L-ascorbate	Vitamins	607000	784000	784000	135000	106000	106000	2920000	3710000	5640000
pmb0142	Positive	165.1	95.5	6.04	164.1	[M+H]+	C10945	Caffeic aldehyde	Hydroxycinnamoyl derivatives	576000	611000	523000	323000	285000	290000	695000	694000	1020000
pmb3026	Negative	505.1	301.2	3.8	506.1	[M-H]-	-	Quercetin O-acetylhexoside	Flavonol	699000	817000	768000	342000	243000	272000	949000	1130000	1670000
pma1839	Positive	309	147.5	2.95	308	[M+H]+	-	N-sinapoyl cadaverine	Phenolamides	84800	107000	115000	114000	93100	114000	111000	140000	169000
pmb0981	Positive	348.2	136.4	1.16	347.2	[M+H]+	C00020	Adenosine 5'-monophosphate	Nucleotide and its derivates	452000	487000	534000	492000	386000	442000	512000	542000	651000
pme1684	Positive	179.1	161.1	0.86	178.048	[M+H]+	C00198	D-(+)-Glucono-1,5-lactone	Carbohydrates	148000	172000	146000	105000	136000	140000	139000	221000	276000
pmb1452	Positive	275.1	258.1	6.23	274.1	[M+H]+	-	N-Lauryldiethanolamine	Others	465000	485000	481000	507000	524000	485000	513000	620000	713000
pme1643	Negative	355.1	340.1	6.59	356.126	[M-H]-	-	(+)-piperitol	Hydroxycinnamoyl derivatives	255000	250000	261000	266000	272000	198000	289000	537000	704000
pmb0496	Positive	307.2	177.5	2.78	306.2	[M+H]+	C18325	N-Feruloyl agmatine	Phenolamides	5150000	6690000	6280000	5880000	5760000	6520000	7220000	9180000	10400000
pme1514	Negative	305	125	2.76	306	[M-H]-	C12136	Epigallocatechin (EGC)	Catechin derivatives	758000	801000	809000	705000	661000	720000	817000	996000	1200000
pmb0569	Positive	509.2	347.6	4.17	508.2	[M+H]+	-	Syringetin 5-O-hexoside	Flavone	938000	890000	1040000	453000	414000	306000	968000	2350000	2960000
pmb0602	Positive	509.3	283.6	4.17	508.3	[M+H]+	-	Syringetin 7-O-hexoside	Flavone	806000	797000	776000	432000	467000	246000	1040000	2350000	3130000
pmb0713	Positive	655.2	331.7	3.37	654.2	[M+H]+	-	Tricin 7-O-hexosyl-O-hexoside	Flavone	2080000	1980000	1990000	752000	809000	644000	2500000	3990000	5890000
pma6576	Positive	347	288	4.41	346	[M+H]+	-	Spinacetin	Flavone	717000	594000	950000	366000	374000	367000	1720000	3020000	4310000
pmb0689	Positive	463.1	301.8	4.75	462.1	[M+H]+	-	Chrysoeriol C-hexoside	Flavone C-glycosides	1300000	1360000	1220000	118000	76700	48500	1830000	3430000	5380000
pmb3052	Negative	525.1	314.5	5.84	526.1	[M-H]-	-	Tricin 4'-O-┑-guaiacylglycerol	Flavonolignan	367000	353000	340000	9	9	9	410000	822000	1260000
pmb3031	Negative	403.1	328.2	5.23	404.1	[M-H]-	-	Tricin O-glycerol	Flavone	8930	8180	9040	9	9	9	7510	17000	23100
pme3484	Negative	479.1	317.3	3.53	480.09	[M-H]-	-	Myricetin 3-O-galactoside	Flavonol	567000	604000	593000	93800	86300	67100	562000	1020000	1410000
pmb3013	Negative	519.1	315.3	4.32	520.1	[M-H]-	-	Isorhamnetin O-acetyl-hexoside	Flavonol	171000	156000	156000	77700	9	9	213000	330000	501000
pmb0724	Positive	477.1	331.8	4.99	476.1	[M+H]+	-	Tricin O-rhamnoside	Flavone	395000	437000	458000	9	9	9	500000	1170000	1400000
pmb1312	Positive	689.2	688.9	4.43	688.2	[M+H]+	-	Tricin 4'-O-(┑-guaiacylglyceryl) ether 7-O-hexoside	Flavonolignan	43400	66000	65200	9	9	9	98000	193000	243000
pmb2657	Negative	289.1	191.2	0.71	290.1	[M-H]-	C03406	Argininosuccinate	Organic acids	942000	874000	923000	895000	734000	867000	1250000	927000	1340000
pme3609	Positive	287	231.6	3.54	287.24	Protonated	C05905	Cyanidin	Anthocyanins	26400000	27500000	32000000	25200000	19800000	22600000	40800000	28800000	41500000
pme1119	Positive	269.1	137	0.83	268.081	[M+H]+	C00294	Inosine	Nucleotide and its derivates	1070000	941000	1090000	729000	767000	840000	1730000	1080000	1590000
pmb0618	Positive	627.1	430	2.78	626.1	[M+H]+	-	8-C-hexosyl-hesperetin O-hexoside	Flavone C-glycosides	1230000	1070000	1250000	762000	593000	645000	1780000	1130000	2120000
pme0369	Negative	593.2	285.1	3.83	594.159	[M-H]-	-	Kaempferol 3-O-rutinoside (Nicotiflorin)	Flavonol	740000	773000	782000	456000	446000	429000	782000	587000	839000
pme0387	Negative	181.1	137.1	3.04	182.058	[M-H]-	C05582	Homovanillic acid	Hydroxycinnamoyl derivatives	251000	271000	278000	117000	134000	150000	330000	268000	336000
pme1510	Negative	269.1	251.1	5.94	270.053	[M-H]-	C10023	Baicalein (5,6,7-Trihydroxyflavone)	Flavone	59800	62900	64100	21800	20700	23100	167000	105000	148000
pme0208	Negative	537.1	537	5.88	538.09	[M-H]-	C10018	Amentoflavone	Flavone	593000	558000	578000	402000	294000	323000	572000	463000	585000
pme1605	Negative	593.2	285.1	3.76	594.159	[M-H]-	-	Kaempferol 3-O-robinobioside (Biorobin)	Flavonol	670000	729000	735000	502000	394000	447000	777000	685000	916000
pmb2586	Negative	593.1	549.4	3.72	594.1	[M-H]-	-	Gallocatechin-catechin	Catechin derivatives	5420000	5440000	5440000	2980000	2650000	3050000	5980000	5050000	6430000
pmb2954	Negative	771.1	609.5	2.83	772.1	[M-H]-	-	Luteolin O-hexosyl-O-hexosyl-O-hexoside	Flavone	7990000	7900000	7830000	3670000	2630000	3220000	8750000	6410000	9670000
pme2019	Negative	149	58.9	0.81	150.053	[M-H]-	-	DL-Arabinose	Carbohydrates	4820000	4600000	4840000	4810000	4850000	4340000	5280000	4740000	5120000
pma6218	Positive	419.1	383.9	3.84	418.1	[M+H]+	-	O-methylnaringenin C-pentoside	Flavone C-glycosides	704000	1020000	1080000	935000	759000	538000	1390000	1110000	1230000
pme2009	Negative	149	72.8	1.03	150.016	[M-H]-	-	L-(+)-Tartaric acid	Organic acids	1160000	1160000	1250000	1270000	1160000	826000	1590000	1300000	1530000
pmb0566	Positive	581.2	287.3	3.74	580.2	[M+H]+	-	Luteolin O-hexosyl-O-pentoside	Flavone	2620000	3100000	2890000	2470000	2550000	2200000	3910000	3240000	4160000
pmb0302	Positive	126.1	97.3	3.69	125.1	[M+H]+	C03557	2-Aminoethylphosphonate	Others	296000	323000	293000	138000	175000	122000	278000	266000	359000
pmb1587	Positive	207.2	165.5	8.41	206.2	[M+H]+	-	4-Hydroxy-3,5-diisopropylbenzaldehyde	Benzoic acid derivatives	37100	42500	65500	9	16700	9	36000	22500	47000
pmb2556	Negative	345.1	167.2	2.27	346.1	[M-H]-	-	Syringaldehyde O-glucoside	Others	325000	318000	274000	294000	320000	237000	351000	365000	421000
pme2607	Positive	192.1	114.9	3.17	191.058	[M+H]+	C05635	5-Hydroxyindole-3-acetic acid	Indole derivatives	425000	485000	548000	400000	441000	272000	468000	419000	658000
