# Supplementary material for: Metabolic Variations of Flavonoids in Leaves of T. media and T. mairei Obtained by UPLC-ESI-MS/MS
Source: Molecules. 2019 Sep 12;24(18):3323. doi: 10.3390/molecules24183323 (PMC6767174; doi:10.3390/molecules24183323)
Supplement: Supplementary file 1 [file molecules-24-03323-s001.zip › supplementary files/Table S2.xlsx]

## Sheet: Table S3
Table S2 Qualitative and quantitative analysis of the 127 differential metabolites detected in the two Taxus species.
Index	T.mairei-1	T.mairei-2	T.mairei-3	T.media-1	T.media-2	T.media-3	T.mairei-mean	T.media-mean	log2_FC(T.media-mean/T.mairei-mean)	Pvalue	fdr	vip	Ion mode	Q1 (Da)	Q3 (Da)	Rt (min)	Molecular Weight (Da)	Ionization model	KEGG ID	Compounds	Class	C_ID	Pathway	KEGG_B_class	KEGG_A_class
pma0104	1470000	1760000	2300000	9670000	10500000	8400000	1.84333e+06	9.52333e+06	2.36915	0.000306764	0.00218815	2.11905	Positive	369.1	207.5	3.82	368.1	[M+H]+	-	N-sinapoyl hydroxycoumarin	Coumarins	-	-	-	-
pma0149	8110000	8370000	6790000	15400000	19100000	15400000	7.75667e+06	1.66333e+07	1.10057	0.00259589	0.00872814	2.24505	Positive	341.1	179.4	2.28	340.1	[M+H]+	C02887	Sinapoyl malate	Organic acids	C02887	ko00940//Phenylpropanoid biosynthesis	Biosynthesis of other secondary metabolites	Metabolism
pma0214	2480000	2350000	2670000	392000	592000	511000	2500000	498333	-2.32675	5.28214e-05	0.00101094	1.08741	Positive	479	317.3	3.91	478	[M+H]+	-	methylQuercetin O-hexoside	Flavonol	-	-	-	-
pma0253	9	9	9	3140000	3240000	2390000	9	2.92333e+06	18.3093	0.000402391	0.00245352	1.30709	Positive	477.1	315.5	5.27	476.1	[M+H]+	-	O-methylChrysoeriol 5-O-hexoside	Flavone	-	-	-	-
pma0294	1270000	986000	875000	5810000	5460000	4980000	1.04367e+06	5.41667e+06	2.37574	8.23053e-05	0.00120656	1.60686	Positive	463.1	313.9	4.04	462.1	[M+H]+	-	Chrysoeriol 5-O-hexoside	Flavone	-	-	-	-
pma1108	3930000	3540000	4150000	6090000	5630000	5790000	3.87333e+06	5.83667e+06	0.591569	0.000927422	0.0041982	1.06707	Positive	433.1	271.7	3.78	432.1	[M+H]+	-	Apigenin C-glucoside	Flavone C-glycosides	-	-	-	-
pma1116	2740000	3470000	3850000	1430000	1560000	1440000	3.35333e+06	1.47667e+06	-1.18325	0.00463659	0.0128815	1.02822	Positive	301.1	259.1	4.13	300.1	[M+H]+	C10098	Kaempferide	Flavonol	C10098	ko00944//Flavone and flavonol biosynthesis	Biosynthesis of other secondary metabolites	Metabolism
pma1751	814000	586000	807000	3600000	3390000	3990000	735667	3660000	2.31472	0.000106284	0.00132035	1.31194	Positive	286	124.3	1.95	285	[M+H]+	-	Nicotinic acid-hexoside	Nicotinic acid derivatives	-	-	-	-
pma2681	2590000	2770000	2890000	5300000	5730000	4890000	2750000	5.30667e+06	0.948374	0.000579533	0.00304179	1.21896	Positive	206.1	132.4	2.05	205.1	[M+H]+	C02470	Xanthurenic acid	Organic acids	C02470	ko00380//Tryptophan metabolism	Amino acid metabolism	Metabolism
pma6199	1870000	1860000	1690000	8350000	7820000	9560000	1.80667e+06	8.57667e+06	2.24709	0.000198193	0.0017507	1.99274	Positive	417.2	255.8	4.99	416.2	[M+H]+	-	Chrysin O-hexoside	Flavone	-	-	-	-
pma6561	6290000	8240000	9450000	20900000	17000000	18600000	7.99333e+06	1.88333e+07	1.23642	0.00175169	0.00648879	2.49332	Negative	341	179.2	2.86	342	[M-H]-	-	Caffeic acid O-glucoside	Hydroxycinnamoyl derivatives	-	-	-	-
pma6576	1720000	3020000	4310000	366000	374000	367000	3.01667e+06	369000	-3.03126	0.0239875	0.0443093	1.17443	Positive	347	288	4.41	346	[M+H]+	-	Spinacetin	Flavone	-	-	-	-
pma6599	2460000	2720000	3600000	9440000	9580000	8760000	2.92667e+06	9260000	1.66175	0.000121324	0.00137701	1.92926	Positive	207.1	147.4	3.31	206.1	[M+H]+	-	6-Hydroxymethylherniarin	Hydroxycinnamoyl derivatives	-	-	-	-
pma6638	9	9	9	2910000	3160000	2490000	9	2.85333e+06	18.2743	0.000128132	0.00137701	1.29549	Positive	477.2	328	5.3	476.2	[M+H]+	-	O-methylChrysoeriol 7-O-hexoside	Flavone	-	-	-	-
pmb0115	10700000	10300000	12100000	5280000	5170000	4460000	1.10333e+07	4970000	-1.15055	0.000550726	0.00291885	1.87916	Positive	225.1	151.4	3.71	224.1	[M+H]+	C02794	3-Hydroxykynurenine	Amino acid derivatives	-	-	-	-
pmb0160	8710000	8410000	7950000	2850000	6390000	5620000	8.35667e+06	4.95333e+06	-0.754528	0.0361751	0.0600595	1.30827	Positive	353.3	261.8	7.6	352.3	[M+H]+	-	MAG (18:3) isomer5	Lipids_Glycerolipids	-	-	-	-
pmb0374	8430000	11900000	10900000	7300000	7420000	6110000	10410000	6.94333e+06	-0.58427	0.0356862	0.0598243	1.32027	Positive	136.1	119.3	1.82	135.1	[M+H]+	-	Aminopurine	Others	-	-	-	-
pmb0426	5000000	6630000	6150000	1710000	1700000	2060000	5.92667e+06	1.82333e+06	-1.70064	0.00118209	0.00491557	1.54125	Positive	219.1	189.5	3.84	218.1	[M+H]+	C08309	5-Methoxy-N,N-dimethyltryptamine	Tryptamine derivatives	-	-	-	-
pmb0464	105000	378000	212000	4340000	4900000	3400000	231667	4.21333e+06	4.18484	0.000861263	0.00398203	1.51867	Positive	458.1	116.4	0.81	457.1	[M+H]+	-	Aspartic acid di-O-glucoside	Amino acid derivatives	-	-	-	-
pmb0488	3210000	2710000	2360000	1190000	672000	494000	2760000	785333	-1.81329	0.00362972	0.011214	1.05181	Positive	146.2	72.1	0.56	145.2	[M+H]+	C00315	Spermidine	Phenolamides	C00315	ko01100//Metabolic pathways;ko02010//ABC transporters;ko00330//Arginine and proline metabolism;ko00940//Phenylpropanoid biosynthesis;ko00480//Glutathione metabolism;ko00410//beta-Alanine metabolism	Metabolism of other amino acids;Global and Overview;Biosynthesis of other secondary metabolites;Membrane transport;Amino acid metabolism	Environmental Information Processing;Metabolism
pmb0496	7220000	9180000	10400000	5880000	5760000	6520000	8.93333e+06	6.05333e+06	-0.561469	0.0394268	0.0649882	1.19956	Positive	307.2	177.5	2.78	306.2	[M+H]+	C18325	N-Feruloyl agmatine	Phenolamides	C18325	ko00330//Arginine and proline metabolism	Amino acid metabolism	Metabolism
pmb0557	9	9	9	1830000	1580000	1770000	9	1.72667e+06	17.5496	2.14877e-05	0.000705	1.01094	Positive	621.1	287.4	3.26	621.1	Protonated	-	Cyanidin O-malonyl-malonylhexoside	Anthocyanins	-	-	-	-
pmb0580	1710000	1760000	1640000	8150000	7350000	9670000	1.70333e+06	8390000	2.30031	0.000604151	0.00310642	1.97164	Positive	417.1	255.7	5	416.1	[M+H]+	-	Chrysin 5-O-glucoside (Toringin)	Flavone	-	-	-	-
pmb0588	1530000	1670000	1840000	4080000	4050000	3410000	1680000	3.84667e+06	1.19515	0.000783906	0.00372491	1.12121	Positive	611.1	449.4	3.32	610.1	[M+H]+	-	Luteolin 3',7-di-O-glucoside	Flavone	-	-	-	-
pmb0606	6830000	6460000	5480000	9010000	9530000	9640000	6.25667e+06	9.39333e+06	0.586243	0.0021751	0.00784631	1.33887	Positive	477.1	287	4.19	476.1	[M+H]+	-	Chrysoeriol O-glucuronic acid	Flavone	-	-	-	-
pmb0628	3150000	2360000	3460000	9	9	9	2990000	9	-18.3418	0.00079832	0.00376742	1.31645	Positive	613.1	300.3	3.09	612.1	[M+H]+	-	Eriodictiol C-hexosyl-O-hexoside	Flavone C-glycosides	-	-	-	-
pmb0663	3050000	2590000	2970000	647000	720000	776000	2870000	714333	-2.00638	0.000124894	0.00137701	1.12567	Positive	611.1	299.8	3.75	610.1	[M+H]+	-	8-C-hexosyl-luteolin O-hexoside	Flavone C-glycosides	-	-	-	-
pmb0665	17800000	17200000	16100000	10300000	11200000	8880000	1.70333e+07	1.01267e+07	-0.750201	0.00118699	0.00491557	1.99376	Positive	611.2	299.8	3.78	610.2	[M+H]+	-	Luteolin 8-C-hexosyl-O-hexoside	Flavone C-glycosides	-	-	-	-
pmb0689	1830000	3430000	5380000	118000	76700	48500	3.54667e+06	81066.7	-5.45121	0.0278981	0.0496687	1.3356	Positive	463.1	301.8	4.75	462.1	[M+H]+	-	Chrysoeriol C-hexoside	Flavone C-glycosides	-	-	-	-
pmb0701	3610000	2550000	2550000	8400000	8090000	8130000	2.90333e+06	8.20667e+06	1.49909	0.000132602	0.00137701	1.7681	Positive	463.1	367.8	3.89	462.1	[M+H]+	-	Chrysoeriol 8-C-hexoside	Flavone C-glycosides	-	-	-	-
pmb0712	1880000	2850000	4420000	518000	578000	522000	3050000	539333	-2.49956	0.0274912	0.0491986	1.13746	Positive	655.2	331.7	3.5	654.2	[M+H]+	-	Tricin 5-O-hexosyl-O-hexoside	Flavone	-	-	-	-
pmb0713	2500000	3990000	5890000	752000	809000	644000	4.12667e+06	735000	-2.48916	0.0259787	0.0474783	1.32503	Positive	655.2	331.7	3.37	654.2	[M+H]+	-	Tricin 7-O-hexosyl-O-hexoside	Flavone	-	-	-	-
pmb0782	1140000	1170000	1030000	3180000	4210000	2750000	1.11333e+06	3380000	1.60214	0.00648179	0.0165406	1.11992	Positive	86.1	56	1.19	85.1	[M+H]+	C01746	Piperidine	Alkaloids	C01746	ko00960//Tropane, piperidine and pyridine alkaloid biosynthesis	Biosynthesis of other secondary metabolites	Metabolism
pmb0789	2690000	3870000	2870000	8850000	9470000	8830000	3.14333e+06	9050000	1.52562	0.000152417	0.00145855	1.86152	Positive	332.1	314.7	1.16	331.1	[M+H]+	-	Pyridoxine O-glucoside	Vitamins	-	-	-	-
pmb0800	1750000	1650000	1950000	4610000	4430000	4360000	1.78333e+06	4.46667e+06	1.32462	2.02893e-05	0.000705	1.26002	Positive	123.1	80.3	1.52	122.1	[M+H]+	C00153	Niacinamide	Vitamins	C00153	ko01100//Metabolic pathways;ko00760//Nicotinate and nicotinamide metabolism	Metabolism of cofactors and vitamins;Global and Overview	Metabolism
pmb0859	3620000	5270000	10300000	12800000	14200000	10900000	6.39667e+06	1.26333e+07	0.981843	0.0486585	0.0772482	1.72944	Positive	522.4	184.5	8.91	521.4	[M+H]+	-	LysoPC 18:1 (2n isomer)	Lipids_Glycerophospholipids	-	-	-	-
pmb1754	5690000	5230000	6110000	8030000	6840000	9520000	5.67667e+06	8130000	0.518211	0.0396639	0.065223	1.10078	Positive	184	83.2	0.78	183	[M+H]+	C00588	O-Phosphocholine	Cholines	C00588	ko01100//Metabolic pathways;ko00564//Glycerophospholipid metabolism	Lipid metabolism;Global and Overview	Metabolism
pmb2221	8690000	7630000	7420000	4580000	3890000	4750000	7.91333e+06	4.40667e+06	-0.844598	0.00176483	0.00650251	1.41457	Positive	318.3	300.9	6.95	317.3	[M+H]+	C12144	4-Hydroxysphinganine	Lipids_Fatty acids	C12144	ko01100//Metabolic pathways;ko00600//Sphingolipid metabolism	Lipid metabolism;Global and Overview	Metabolism
pmb2444	3860000	4380000	4330000	10000000	9570000	10200000	4190000	9.92333e+06	1.24387	2.10647e-05	0.000705	1.84072	Positive	353.2	261.8	10.06	352.2	[M+H]+	-	MAG (18:3) isomer1	Lipids_Glycerolipids	-	-	-	-
pmb2586	5980000	5050000	6430000	2980000	2650000	3050000	5820000	2.89333e+06	-1.00829	0.00232319	0.00820862	1.29115	Negative	593.1	549.4	3.72	594.1	[M-H]-	-	Gallocatechin-catechin	Catechin derivatives	-	-	-	-
pmb2831	57200000	62800000	95600000	5990000	6220000	5570000	7.18667e+07	5.92667e+06	-3.60003	0.00531002	0.0141806	6.07716	Negative	315.1	153.2	2.44	316.1	[M-H]-	-	Protocatechuic acid O-glucoside	Catechin derivatives	-	-	-	-
pmb2850	3330000	5210000	9280000	112000	51400	94600	5940000	86000	-6.10998	0.0290083	0.0503963	1.7326	Negative	329	314.2	5.73	330	[M-H]-	-	Tricin	Flavone	-	-	-	-
pmb2928	16100000	10600000	8280000	2750000	2940000	2560000	11660000	2750000	-2.08406	0.0184883	0.0362919	2.15723	Negative	331	313.7	2.02	332	[M-H]-	-	Gallic acid O-Hexoside	Benzoic acid derivatives	-	-	-	-
pmb2954	8750000	6410000	9670000	3670000	2630000	3220000	8.27667e+06	3.17333e+06	-1.38305	0.00737076	0.0184671	1.67575	Negative	771.1	609.5	2.83	772.1	[M-H]-	-	Luteolin O-hexosyl-O-hexosyl-O-hexoside	Flavone	-	-	-	-
pmb2957	496000	509000	544000	2750000	2770000	2830000	516333	2.78333e+06	2.43044	1.39211e-07	7.96727e-05	1.1596	Negative	465.1	285.3	2.59	466.1	[M-H]-	-	Cyanidin O-syringic acid	Anthocyanins	-	-	-	-
pmb3041	792000	991000	779000	3250000	4000000	2920000	854000	3390000	1.98898	0.00148639	0.00575349	1.20654	Negative	521.1	329.3	3.81	522.1	[M-H]-	-	Tricin O-saccharic acid	Flavone	-	-	-	-
pmb3042	4760000	4570000	2940000	599000	709000	655000	4090000	654333	-2.644	0.00403032	0.011918	1.38791	Negative	491.1	329.3	4	492.1	[M-H]-	-	Tricin 5-O-hexoside	Flavone	-	-	-	-
pmb3072	18200000	19000000	15500000	8880000	10500000	9610000	1.75667e+07	9.66333e+06	-0.862248	0.00240848	0.00842356	2.12158	Negative	481.1	319.3	3.23	482.1	[M-H]-	-	3-O-p-coumaroyl shikimic acid O-hexoside	Quinate and its derivatives	-	-	-	-
pmb3074	7600000	10200000	8170000	11300000	13000000	10700000	8.65667e+06	1.16667e+07	0.430509	0.0452922	0.0724045	1.20697	Negative	337.1	190.9	3.3	338.1	[M-H]-	-	3-O-p-Coumaroyl quinic acid	Quinate and its derivatives	-	-	-	-
pmb3081	6250000	6700000	5860000	1300000	714000	1470000	6270000	1.16133e+06	-2.43268	0.000106153	0.00132035	1.73343	Negative	289.1	97	1.08	290.1	[M-H]-	-	Glucarate O-Phosphoric acid	Carbohydrates	-	-	-	-
pmb3114	1690000	1320000	1320000	4690000	4390000	4840000	1.44333e+06	4640000	1.68472	6.01923e-05	0.00101152	1.37408	Negative	561.1	271.3	3.61	562.1	[M-H]-	-	Epicatechin-epiafzelechin	Catechin derivatives	-	-	-	-
pmc0274	16900000	17900000	18900000	21100000	20400000	20200000	17900000	2.05667e+07	0.200348	0.0139637	0.0295123	1.19304	Positive	167.1	121	1.92	166.1	[M+H]+	C16614	6-Methylmercaptopurine	Nucleotide and its derivates	-	-	-	-
pmc0304	18600000	17400000	17500000	7420000	5510000	7560000	1.78333e+07	6830000	-1.38462	0.000135682	0.00137701	2.54091	Positive	384.1	252.2	2.06	383.1	[M+H]+	-	Succinyladenosine	Nucleotide and its derivates	-	-	-	-
pmc0682	9	9	701000	6290000	6440000	6230000	233673	6320000	4.75736	1.48069e-05	0.000705	1.89691	Positive	133.1	105	4.32	132.1	[M+H]+	-	4-Aminoindole	Indole derivatives	-	-	-	-
pme0002	87600000	105000000	76500000	33900000	42800000	39500000	89700000	3.87333e+07	-1.21153	0.00422186	0.0123781	5.35471	Positive	611.2	303.1	4.07	610.19	[M+H]+	C09806	Hesperetin 7-O-neohesperidoside (Neohesperidin)	Flavanone	C09806	ko00941//Flavonoid biosynthesis	Biosynthesis of other secondary metabolites	Metabolism
pme0006	743000	1990000	854000	14900000	18500000	15800000	1.19567e+06	16400000	3.77781	0.000190862	0.00170784	2.9841	Positive	116.1	70	0.81	115.063	[M+H]+	C00148	L-Proline	Amino acids	C00148	ko01100//Metabolic pathways;ko01110//Biosynthesis of secondary metabolites;ko01130//Biosynthesis of antibiotics;ko01230//Biosynthesis of amino acids;ko02010//ABC transporters;ko00330//Arginine and proline metabolism;ko00970//Aminoacyl-tRNA biosynthesis;ko00332//Carbapenem biosynthesis	Translation;Global and Overview;Biosynthesis of other secondary metabolites;Membrane transport;Amino acid metabolism	Environmental Information Processing;Metabolism;Genetic Information Processing
pme0011	1380000	1760000	1490000	4730000	5040000	5110000	1.54333e+06	4960000	1.68429	3.01789e-05	0.000727849	1.41968	Negative	132	99.9	0.8	133.037	[M-H]-	C00049	L-Aspartic acid	Amino acids	C00049	ko01100//Metabolic pathways;ko01110//Biosynthesis of secondary metabolites;ko01120//Microbial metabolism in diverse environments;ko01130//Biosynthesis of antibiotics;ko01230//Biosynthesis of amino acids;ko02010//ABC transporters;ko00970//Aminoacyl-tRNA biosynthesis;ko01210//2-Oxocarboxylic acid metabolism;ko00760//Nicotinate and nicotinamide metabolism;ko01200//Carbon metabolism;ko00260//Glycine,…	Global and Overview;Metabolism of other amino acids;Energy metabolism;Translation;Amino acid metabolism;Metabolism of cofactors and vitamins;Membrane transport;Biosynthesis of other secondary metabolites	Genetic Information Processing;Metabolism;Environmental Information Processing
pme0013	1700000	3050000	2140000	4760000	4320000	4490000	2.29667e+06	4.52333e+06	0.977845	0.005959	0.0154934	1.11142	Negative	146.1	102.1	0.75	147.053	[M-H]-	C00025	L-Glutamic acid	Amino acids	C00025	ko01100//Metabolic pathways;ko01110//Biosynthesis of secondary metabolites;ko01120//Microbial metabolism in diverse environments;ko01130//Biosynthesis of antibiotics;ko01230//Biosynthesis of amino acids;ko02010//ABC transporters;ko00330//Arginine and proline metabolism;ko00970//Aminoacyl-tRNA biosynthesis;ko01210//2-Oxocarboxylic acid metabolism;ko00480//Glutathione metabolism;ko01200//Carbon met…	Carbohydrate metabolism;Membrane transport;Biosynthesis of other secondary metabolites;Global and Overview;Translation;Energy metabolism;Metabolism of other amino acids;Metabolism of cofactors and vitamins;Amino acid metabolism	Environmental Information Processing;Genetic Information Processing;Metabolism
pme0019	4580000	5970000	5230000	11500000	16400000	11500000	5260000	1.31333e+07	1.3201	0.00944049	0.0224341	2.06815	Positive	132.1	86	1.27	131.095	[M+H]+	C00123	L-Leucine	Amino acids	C00123	ko01100//Metabolic pathways;ko01110//Biosynthesis of secondary metabolites;ko01230//Biosynthesis of amino acids;ko02010//ABC transporters;ko00970//Aminoacyl-tRNA biosynthesis;ko01210//2-Oxocarboxylic acid metabolism;ko00966//Glucosinolate biosynthesis;ko00290//Valine, leucine and isoleucine biosynthesis;ko00280//Valine, leucine and isoleucine degradation	Global and Overview;Translation;Amino acid metabolism;Membrane transport;Biosynthesis of other secondary metabolites	Metabolism;Genetic Information Processing;Environmental Information Processing
pme0021	6790000	6700000	7170000	10400000	10100000	10000000	6.88667e+06	1.01667e+07	0.561969	6.28139e-05	0.00103045	1.39111	Positive	166	120.1	1.93	165.079	[M+H]+	C00079	L-Phenylalanine	Amino acids	C00079	ko01100//Metabolic pathways;ko01110//Biosynthesis of secondary metabolites;ko01130//Biosynthesis of antibiotics;ko01230//Biosynthesis of amino acids;ko02010//ABC transporters;ko00970//Aminoacyl-tRNA biosynthesis;ko01210//2-Oxocarboxylic acid metabolism;ko00940//Phenylpropanoid biosynthesis;ko00360//Phenylalanine metabolism;ko00460//Cyanoamino acid metabolism;ko00960//Tropane, piperidine and pyrid…	Translation;Metabolism of other amino acids;Global and Overview;Membrane transport;Biosynthesis of other secondary metabolites;Amino acid metabolism	Environmental Information Processing;Metabolism;Genetic Information Processing
pme0023	1790000	2440000	2220000	5470000	4830000	6420000	2150000	5.57333e+06	1.3742	0.00237762	0.00835805	1.39534	Positive	120	73.9	0.76	119.058	[M+H]+	C00188	L-Threonine	Amino acids	C00188	ko01100//Metabolic pathways;ko01110//Biosynthesis of secondary metabolites;ko01120//Microbial metabolism in diverse environments;ko01130//Biosynthesis of antibiotics;ko01230//Biosynthesis of amino acids;ko02010//ABC transporters;ko00970//Aminoacyl-tRNA biosynthesis;ko00260//Glycine, serine and threonine metabolism;ko00290//Valine, leucine and isoleucine biosynthesis;ko00261//Monobactam biosynthes…	Global and Overview;Translation;Amino acid metabolism;Metabolism of cofactors and vitamins;Membrane transport;Biosynthesis of other secondary metabolites	Genetic Information Processing;Metabolism;Environmental Information Processing
pme0039	3010000	3500000	2880000	9200000	10600000	9080000	3130000	9.62667e+06	1.62087	0.000241726	0.00198273	1.94991	Positive	118.1	71.8	0.85	117.079	[M+H]+	C00183	L-Valine	Amino acids	C00183	ko01100//Metabolic pathways;ko01110//Biosynthesis of secondary metabolites;ko01130//Biosynthesis of antibiotics;ko01230//Biosynthesis of amino acids;ko02010//ABC transporters;ko00970//Aminoacyl-tRNA biosynthesis;ko01210//2-Oxocarboxylic acid metabolism;ko00460//Cyanoamino acid metabolism;ko00966//Glucosinolate biosynthesis;ko00290//Valine, leucine and isoleucine biosynthesis;ko00770//Pantothenate…	Biosynthesis of other secondary metabolites;Membrane transport;Amino acid metabolism;Metabolism of cofactors and vitamins;Translation;Metabolism of other amino acids;Global and Overview	Environmental Information Processing;Genetic Information Processing;Metabolism
pme0040	6220000	6410000	8270000	22900000	18500000	16400000	6.96667e+06	1.92667e+07	1.46757	0.00370304	0.011214	2.63807	Positive	136.1	136.1	1.16	135.054	[M+H]+	C00147	Adenine	Nucleotide and its derivates	C00147	ko01100//Metabolic pathways;ko00230//Purine metabolism;ko00908//Zeatin biosynthesis	Metabolism of terpenoids and polyketides;Global and Overview;Nucleotide metabolism	Metabolism
pme0041	3300000	4140000	3360000	7870000	10300000	6950000	3600000	8.37333e+06	1.21781	0.00994967	0.0230044	1.61007	Positive	132	85.9	1.26	131.095	[M+H]+	C00407	L-Isoleucine	Amino acids	C00407	ko01100//Metabolic pathways;ko01110//Biosynthesis of secondary metabolites;ko01130//Biosynthesis of antibiotics;ko01230//Biosynthesis of amino acids;ko02010//ABC transporters;ko00970//Aminoacyl-tRNA biosynthesis;ko01210//2-Oxocarboxylic acid metabolism;ko00460//Cyanoamino acid metabolism;ko00960//Tropane, piperidine and pyridine alkaloid biosynthesis;ko00966//Glucosinolate biosynthesis;ko00290//V…	Translation;Metabolism of other amino acids;Global and Overview;Biosynthesis of other secondary metabolites;Membrane transport;Amino acid metabolism	Genetic Information Processing;Metabolism;Environmental Information Processing
pme0043	219000	212000	154000	2390000	4310000	4100000	195000	3600000	4.20645	0.00500234	0.013677	1.37573	Positive	175	69.9	0.73	174.112	[M+H]+	C00062	L-(+)-Arginine	Amino acids	C00062	ko01100//Metabolic pathways;ko01110//Biosynthesis of secondary metabolites;ko01130//Biosynthesis of antibiotics;ko01230//Biosynthesis of amino acids;ko02010//ABC transporters;ko00330//Arginine and proline metabolism;ko00970//Aminoacyl-tRNA biosynthesis;ko00220//Arginine biosynthesis;ko00261//Monobactam biosynthesis;ko00472//D-Arginine and D-ornithine metabolism	Biosynthesis of other secondary metabolites;Membrane transport;Amino acid metabolism;Metabolism of other amino acids;Translation;Global and Overview	Environmental Information Processing;Genetic Information Processing;Metabolism
pme0050	2600000	1620000	1500000	4310000	3420000	4340000	1.90667e+06	4.02333e+06	1.07734	0.0100903	0.0232514	1.07715	Negative	203	116.1	2.39	204.09	[M-H]-	C00078	L-Tryptophan	Amino acids	C00078	ko01100//Metabolic pathways;ko01110//Biosynthesis of secondary metabolites;ko01130//Biosynthesis of antibiotics;ko01230//Biosynthesis of amino acids;ko00970//Aminoacyl-tRNA biosynthesis;ko00380//Tryptophan metabolism;ko01210//2-Oxocarboxylic acid metabolism;ko00260//Glycine, serine and threonine metabolism;ko00400//Phenylalanine, tyrosine and tryptophan biosynthesis;ko00966//Glucosinolate biosynt…	Global and Overview;Translation;Amino acid metabolism;Biosynthesis of other secondary metabolites	Genetic Information Processing;Metabolism
pme0088	741000	758000	1180000	3360000	2010000	3160000	893000	2.84333e+06	1.67085	0.0118018	0.025814	1.02787	Negative	285	133.1	5	286	[M-H]-	C01514	Luteolin	Flavone	C01514	ko01100//Metabolic pathways;ko01110//Biosynthesis of secondary metabolites;ko00941//Flavonoid biosynthesis;ko00944//Flavone and flavonol biosynthesis	Biosynthesis of other secondary metabolites;Global and Overview	Metabolism
pme0176	2690000	3260000	5210000	60200000	64300000	52200000	3720000	58900000	3.98489	0.000109667	0.00132035	5.69831	Negative	263.1	145.1	3.17	264.111	[M-H]-	C04148	Phenylacetyl-L-glutamine	Amino acid derivatives	C04148	ko00360//Phenylalanine metabolism	Amino acid metabolism	Metabolism
pme0199	4630000	2790000	4790000	18600000	13800000	17500000	4070000	1.66333e+07	2.03098	0.00137881	0.00542858	2.69293	Negative	301	151.1	5.12	302.043	[M-H]-	C00389	Quercetin	Flavonol	C00389	ko01100//Metabolic pathways;ko01110//Biosynthesis of secondary metabolites;ko00941//Flavonoid biosynthesis;ko00944//Flavone and flavonol biosynthesis	Biosynthesis of other secondary metabolites;Global and Overview	Metabolism
pme0233	466000	667000	800000	4300000	4590000	4010000	644333	4300000	2.73846	4.62705e-05	0.000958016	1.46832	Negative	188	144.1	2.64	189.043	[M-H]-	C01717	Kynurenic acid	Organic acids	C01717	ko01100//Metabolic pathways;ko00380//Tryptophan metabolism	Global and Overview;Amino acid metabolism	Metabolism
pme0274	5400000	4930000	5000000	15200000	20200000	13600000	5110000	1.63333e+07	1.67642	0.00489321	0.0134857	2.50368	Positive	132.1	76.9	1.2	131.095	[M+H]+	C02378	6-Aminocaproic acid	Organic acids	C02378	ko01100//Metabolic pathways;ko01120//Microbial metabolism in diverse environments	Global and Overview	Metabolism
pme0278	3650000	4110000	3670000	1380000	1260000	1390000	3810000	1.34333e+06	-1.50397	9.30384e-05	0.00128207	1.20551	Positive	191.1	127.7	0.79	190.095	[M+H]+	C00666	2,6-Diaminooimelic acid	Amino acid derivatives	C00666	ko01100//Metabolic pathways;ko01110//Biosynthesis of secondary metabolites;ko01120//Microbial metabolism in diverse environments;ko01130//Biosynthesis of antibiotics;ko01230//Biosynthesis of amino acids;ko00300//Lysine biosynthesis	Global and Overview;Amino acid metabolism	Metabolism
pme0281	13500000	11600000	12700000	2170000	1960000	2050000	12600000	2060000	-2.61271	4.49987e-05	0.000958016	2.4927	Negative	165	121.1	2.96	166.027	[M-H]-	C06337	Terephthalic acid	Organic acids	C06337	ko01100//Metabolic pathways;ko01120//Microbial metabolism in diverse environments;ko01220//Degradation of aromatic compounds	Global and Overview	Metabolism
pme0285	8740000	9540000	9470000	6360000	7640000	7200000	9250000	7.06667e+06	-0.388424	0.00861249	0.0210426	1.09856	Positive	146.1	85.9	0.84	145.085	[M+H]+	C01035	4-Guanidinobutyric acid	Organic acids	C01035	ko01100//Metabolic pathways;ko00330//Arginine and proline metabolism	Global and Overview;Amino acid metabolism	Metabolism
pme0303	625000	1420000	1370000	26500000	12900000	24000000	1.13833e+06	2.11333e+07	4.21453	0.00880708	0.0212915	3.31534	Negative	179	135.1	3.23	180.042	[M-H]-	C01197	Caffeic acid	Hydroxycinnamoyl derivatives	-	-	-	-
pme0306	26800	9	41200	7650000	5220000	7470000	22669.7	6780000	8.22438	0.000985565	0.00432519	1.9789	Positive	195.1	149.1	4.07	194.058	[M+H]+	C01494	Ferulic acid	Hydroxycinnamoyl derivatives	C01494	ko01100//Metabolic pathways;ko01110//Biosynthesis of secondary metabolites;ko00940//Phenylpropanoid biosynthesis	Biosynthesis of other secondary metabolites;Global and Overview	Metabolism
pme0361	2020000	1670000	3080000	6960000	5040000	7430000	2.25667e+06	6.47667e+06	1.52106	0.00752306	0.0187126	1.52545	Positive	435.1	303	3.98	434.085	[M+H]+	-	Quercetin 3-alpha-L-arabinofuranoside (Avicularin)	Flavonol	-	-	-	-
pme0371	7460000	7200000	7950000	31900000	30100000	34800000	7.53667e+06	3.22667e+07	2.09805	5.80857e-05	0.00101152	3.81882	Negative	433.1	122.9	4.22	434.121	[M-H]-	C09099	Naringenin 7-O-glucoside (Prunin)	Flavanone	C09099	ko00941//Flavonoid biosynthesis	Biosynthesis of other secondary metabolites	Metabolism
pme0374	4700000	5010000	4670000	11000000	9580000	11200000	4.79333e+06	1.05933e+07	1.14406	0.000371598	0.00242032	1.84169	Negative	431.1	431.1	3.79	432.106	[M-H]-	C01714	Isovitexin	Flavone C-glycosides	C01714	ko00944//Flavone and flavonol biosynthesis	Biosynthesis of other secondary metabolites	Metabolism
pme0379	4260000	6020000	6030000	29700000	19900000	27400000	5.43667e+06	2.56667e+07	2.2391	0.00257346	0.00872814	3.39628	Positive	271.1	215.1	5.63	270.053	[M+H]+	C01477	Apigenin	Flavone	C01477	ko01100//Metabolic pathways;ko01110//Biosynthesis of secondary metabolites;ko00941//Flavonoid biosynthesis;ko00944//Flavone and flavonol biosynthesis;ko00943//Isoflavonoid biosynthesis	Biosynthesis of other secondary metabolites;Global and Overview	Metabolism
pme0397	26400000	23300000	19300000	8310000	6910000	13600000	23000000	9.60667e+06	-1.25953	0.00981834	0.0229316	2.69758	Negative	173.1	92.9	0.81	174.053	[M-H]-	C00493	Shikimic acid	Organic acids	C00493	ko01100//Metabolic pathways;ko01110//Biosynthesis of secondary metabolites;ko01130//Biosynthesis of antibiotics;ko01230//Biosynthesis of amino acids;ko00400//Phenylalanine, tyrosine and tryptophan biosynthesis	Amino acid metabolism;Global and Overview	Metabolism
pme0423	39500	37300	31000	7720000	5230000	7660000	35933.3	6870000	7.57884	0.00113369	0.00482167	1.98813	Positive	195.1	149.1	4.07	194.058	[M+H]+	-	3-Hydroxy-4-methoxycinnamic acid	Hydroxycinnamoyl derivatives	-	-	-	-
pme0486	24200000	25600000	28500000	18200000	10100000	14300000	26100000	14200000	-0.878159	0.0110372	0.0245643	2.53585	Negative	117	100	1.33	118.027	[M-H]-	C02170	Methylmalonic acid	Organic acids	C02170	ko00240//Pyrimidine metabolism;ko00280//Valine, leucine and isoleucine degradation;ko00640//Propanoate metabolism	Carbohydrate metabolism;Nucleotide metabolism;Amino acid metabolism	Metabolism
pme0534	7790000	7800000	10000000	15100000	13500000	14700000	8530000	1.44333e+07	0.758787	0.00255121	0.0087019	1.83215	Negative	195.2	75.1	0.63	196.058	[M-H]-	C00257	Gluconic acid	Carbohydrates	C00257	ko01100//Metabolic pathways;ko01110//Biosynthesis of secondary metabolites;ko01120//Microbial metabolism in diverse environments;ko01130//Biosynthesis of antibiotics;ko01200//Carbon metabolism;ko00030//Pentose phosphate pathway	Carbohydrate metabolism;Global and Overview	Metabolism
pme1090	89600000	73500000	45100000	7800000	14800000	5750000	69400000	9450000	-2.87655	0.0107436	0.024358	5.68862	Positive	308	162	1.16	307.084	[M+H]+	C00051	Glutathione reduced form	Amino acid derivatives	C00051	ko01100//Metabolic pathways;ko02010//ABC transporters;ko00480//Glutathione metabolism;ko00270//Cysteine and methionine metabolism	Global and Overview;Metabolism of other amino acids;Amino acid metabolism;Membrane transport	Metabolism;Environmental Information Processing
pme1109	1750000	1840000	2900000	9290000	9440000	8000000	2.16333e+06	8910000	2.04217	0.000328398	0.00222954	1.98593	Positive	152	135.1	1.32	151.049	[M+H]+	C00242	Guanine	Nucleotide and its derivates	C00242	ko01100//Metabolic pathways;ko00230//Purine metabolism	Global and Overview;Nucleotide metabolism	Metabolism
pme1175	910000	943000	1380000	3440000	3420000	3080000	1.07767e+06	3.31333e+06	1.62037	0.000306383	0.00218815	1.14337	Negative	282.1	150.1	1.5	283.092	[M-H]-	C00387	Guanosine	Nucleotide and its derivates	C00387	ko01100//Metabolic pathways;ko00230//Purine metabolism	Global and Overview;Nucleotide metabolism	Metabolism
pme1210	496000	612000	333000	1860000	3070000	2260000	480333	2.39667e+06	2.31892	0.0062963	0.0161874	1.02877	Positive	150	72.8	1.15	149.051	[M+H]+	C00073	L-Methionine	Amino acids	C00073	ko01100//Metabolic pathways;ko01110//Biosynthesis of secondary metabolites;ko01230//Biosynthesis of amino acids;ko00970//Aminoacyl-tRNA biosynthesis;ko01210//2-Oxocarboxylic acid metabolism;ko00270//Cysteine and methionine metabolism;ko00966//Glucosinolate biosynthesis	Amino acid metabolism;Biosynthesis of other secondary metabolites;Global and Overview;Translation	Metabolism;Genetic Information Processing
pme1294	870000	903000	1580000	4550000	4610000	3540000	1.11767e+06	4.23333e+06	1.9213	0.00171745	0.00639633	1.33657	Negative	283	151.1	1.75	284.076	[M-H]-	C01762	Xanthosine	Nucleotide and its derivates	C01762	ko01100//Metabolic pathways;ko01110//Biosynthesis of secondary metabolites;ko00230//Purine metabolism;ko00232//Caffeine metabolism	Nucleotide metabolism;Global and Overview;Biosynthesis of other secondary metabolites	Metabolism
pme1408	743000	1510000	715000	2940000	4510000	3510000	989333	3.65333e+06	1.88468	0.00723573	0.018195	1.2092	Negative	145.1	127.1	0.76	146.069	[M-H]-	C00064	L-Glutamine	Amino acids	C00064	ko01100//Metabolic pathways;ko01120//Microbial metabolism in diverse environments;ko01230//Biosynthesis of amino acids;ko02010//ABC transporters;ko00230//Purine metabolism;ko00970//Aminoacyl-tRNA biosynthesis;ko00240//Pyrimidine metabolism;ko00250//Alanine, aspartate and glutamate metabolism;ko00220//Arginine biosynthesis;ko00630//Glyoxylate and dicarboxylate metabolism;ko00910//Nitrogen metaboli…	Nucleotide metabolism;Energy metabolism;Translation;Global and Overview;Carbohydrate metabolism;Membrane transport;Amino acid metabolism	Environmental Information Processing;Metabolism;Genetic Information Processing
pme1436	547000	882000	817000	14300000	11500000	15700000	748667	1.38333e+07	4.20768	0.000454753	0.00258946	2.76302	Negative	163	119	3.86	164.047	[M-H]-	C00811	p-Coumaric acid	Hydroxycinnamoyl derivatives	C00811	ko01100//Metabolic pathways;ko01110//Biosynthesis of secondary metabolites;ko00940//Phenylpropanoid biosynthesis;ko00350//Tyrosine metabolism;ko00360//Phenylalanine metabolism;ko01220//Degradation of aromatic compounds;ko00130//Ubiquinone and other terpenoid-quinone biosynthesis	Global and Overview;Metabolism of cofactors and vitamins;Amino acid metabolism;Biosynthesis of other secondary metabolites	Metabolism
pme1521	270000	306000	183000	2010000	1800000	2080000	253000	1.96333e+06	2.9561	4.86655e-05	0.000958016	1.00505	Negative	303.1	125.1	4.15	304.058	[M-H]-	C01617	Dihydroquercetin (Taxifolin)	Flavonol	C01617	ko01100//Metabolic pathways;ko01110//Biosynthesis of secondary metabolites;ko00941//Flavonoid biosynthesis	Biosynthesis of other secondary metabolites;Global and Overview	Metabolism
pme1709	2280000	2150000	2810000	7160000	7570000	6470000	2.41333e+06	7.06667e+06	1.55	0.000253141	0.00202807	1.65076	Positive	138.1	78	3.73	137.048	[M+H]+	-	Nicotinic Acid Methyl Ester (Methyl Nicotinate)	Vitamins	-	-	-	-
pme1711	271000	285000	293000	6080000	6300000	6020000	283000	6.13333e+06	4.4378	2.71497e-07	7.96727e-05	1.86288	Negative	117.1	99.9	2.03	118.063	[M-H]-	-	3-Hydroxy-3-methyl butyric acid	Organic acids	-	-	-	-
pme1715	15900000	14500000	15000000	10000000	8450000	11300000	1.51333e+07	9.91667e+06	-0.609803	0.00477131	0.0132026	1.70665	Positive	277	84	0.79	276.132	[M+H]+	C00449	L-Saccharopine	Amino acid derivatives	C00449	ko01100//Metabolic pathways;ko01110//Biosynthesis of secondary metabolites;ko01130//Biosynthesis of antibiotics;ko01230//Biosynthesis of amino acids;ko00310//Lysine degradation;ko00300//Lysine biosynthesis	Global and Overview;Amino acid metabolism	Metabolism
pme1793	2360000	3430000	2870000	4850000	5310000	4960000	2.88667e+06	5040000	0.804019	0.00313676	0.0100522	1.10154	Positive	595	271.8	2.38	595	Protonated	C08725	Pelargonin	Anthocyanins	C08725	ko00942//Anthocyanin biosynthesis	Biosynthesis of other secondary metabolites	Metabolism
pme1828	2560000	2300000	2050000	5010000	4890000	7570000	2.30333e+06	5.82333e+06	1.33812	0.0165192	0.0332799	1.36451	Positive	118.1	118.1	0.79	117.079	[M+H]+	C00719	Betaine	Alkaloids	C00719	ko01100//Metabolic pathways;ko02010//ABC transporters;ko00260//Glycine, serine and threonine metabolism	Membrane transport;Amino acid metabolism;Global and Overview	Metabolism;Environmental Information Processing
pme1830	21200000	24500000	26400000	17600000	9750000	13500000	2.40333e+07	1.36167e+07	-0.819663	0.0188219	0.0366336	2.33799	Negative	117	99.9	1.35	118.027	[M-H]-	C00042	Succinic acid	Organic acids	C00042	ko01100//Metabolic pathways;ko01110//Biosynthesis of secondary metabolites;ko01120//Microbial metabolism in diverse environments;ko01130//Biosynthesis of antibiotics;ko00760//Nicotinate and nicotinamide metabolism;ko00350//Tyrosine metabolism;ko01200//Carbon metabolism;ko00360//Phenylalanine metabolism;ko00250//Alanine, aspartate and glutamate metabolism;ko01220//Degradation of aromatic compounds…	Energy metabolism;Carbohydrate metabolism;Global and Overview;Amino acid metabolism;Metabolism of cofactors and vitamins	Metabolism
pme2050	13000000	11500000	14300000	21600000	21900000	20500000	1.29333e+07	2.13333e+07	0.722015	0.000778851	0.00372491	2.20736	Negative	191	131	0.86	192.027	[M-H]-	C00158	Citric acid	Organic acids	C00158	ko01100//Metabolic pathways;ko01110//Biosynthesis of secondary metabolites;ko01120//Microbial metabolism in diverse environments;ko01130//Biosynthesis of antibiotics;ko01230//Biosynthesis of amino acids;ko01210//2-Oxocarboxylic acid metabolism;ko01200//Carbon metabolism;ko00250//Alanine, aspartate and glutamate metabolism;ko00630//Glyoxylate and dicarboxylate metabolism;ko00020//Citrate cycle (TC…	Amino acid metabolism;Global and Overview;Carbohydrate metabolism	Metabolism
pme2111	2920000	3710000	5640000	135000	106000	106000	4090000	115667	-5.14406	0.00793368	0.0195225	1.48192	Negative	175	87	0.85	176.12	[M-H]-	C00072	L-ascorbate	Vitamins	C00072	ko01100//Metabolic pathways;ko01110//Biosynthesis of secondary metabolites;ko01120//Microbial metabolism in diverse environments;ko00480//Glutathione metabolism;ko00053//Ascorbate and aldarate metabolism	Carbohydrate metabolism;Global and Overview;Metabolism of other amino acids	Metabolism
pme2241	12700000	11600000	11100000	6220000	7440000	7330000	11800000	6.99667e+06	-0.754047	0.00142793	0.00559004	1.66181	Negative	129	84.9	1.62	130.027	[M-H]-	C02226	Citraconic acid	Organic acids	C02226	ko01100//Metabolic pathways;ko01210//2-Oxocarboxylic acid metabolism;ko00290//Valine, leucine and isoleucine biosynthesis;ko00660//C5-Branched dibasic acid metabolism	Amino acid metabolism;Carbohydrate metabolism;Global and Overview	Metabolism
pme2292	3640000	5510000	2850000	1060000	1090000	1100000	4000000	1.08333e+06	-1.88452	0.0208777	0.0397369	1.23448	Positive	89	71.9	0.64	88.1	[M+H]+	C00134	Putrescine	Phenolamides	C00134	ko01100//Metabolic pathways;ko01110//Biosynthesis of secondary metabolites;ko01130//Biosynthesis of antibiotics;ko02010//ABC transporters;ko00330//Arginine and proline metabolism;ko00480//Glutathione metabolism;ko00960//Tropane, piperidine and pyridine alkaloid biosynthesis	Membrane transport;Biosynthesis of other secondary metabolites;Amino acid metabolism;Metabolism of other amino acids;Global and Overview	Environmental Information Processing;Metabolism
pme2493	19300000	17500000	11800000	7900000	6590000	9430000	16200000	7.97333e+06	-1.02274	0.0267602	0.0483546	2.04645	Positive	579.2	433.1	3.74	578.164	[M+H]+	C16981	Kaempferol 3,7-dirhamnoside (Kaempferitrin)	Flavonol	-	-	-	-
pme2550	6320000	7640000	5080000	2590000	2250000	3710000	6.34667e+06	2850000	-1.15504	0.0153175	0.0313167	1.36471	Negative	173	137	0.77	174.016	[M-H]-	C00417	Cis-Aconitic acid	Organic acids	C00417	ko01100//Metabolic pathways;ko01110//Biosynthesis of secondary metabolites;ko01120//Microbial metabolism in diverse environments;ko01130//Biosynthesis of antibiotics;ko01210//2-Oxocarboxylic acid metabolism;ko00630//Glyoxylate and dicarboxylate metabolism;ko00020//Citrate cycle (TCA cycle);ko00660//C5-Branched dibasic acid metabolism	Carbohydrate metabolism;Global and Overview	Metabolism
pme2634	1970000	2460000	1950000	5940000	7330000	5840000	2.12667e+06	6370000	1.5827	0.00113116	0.00482167	1.5633	Positive	118	88	0.85	117.079	[M+H]+	C01826	Dl-Norvaline	Amino acids	-	-	-	-
pme2670	1870000	5600000	9250000	14900000	13200000	14600000	5.57333e+06	1.42333e+07	1.35266	0.0168568	0.0336646	2.13525	Negative	121	91.9	3.72	122.037	[M-H]-	C00633	4-Hydroxybenzaldehyde	Benzoic acid derivatives	C00633	ko01100//Metabolic pathways;ko01120//Microbial metabolism in diverse environments	Global and Overview	Metabolism
pme2828	44100000	46100000	42700000	26100000	26900000	22400000	44300000	2.51333e+07	-0.817705	0.000353688	0.00236593	3.34551	Positive	140	98.9	0.63	139.027	[M+H]+	C00870	4-Nitrophenol	Others	C00870	ko01120//Microbial metabolism in diverse environments	Global and Overview	Metabolism
pme2903	1630000	3570000	6140000	14600000	16200000	14500000	3780000	15100000	1.99809	0.00133289	0.0053031	2.54802	Negative	137	92.5	3.1	138.032	[M-H]-	C00156	4-Hydroxybenzoic acid	Organic acids	C00156	ko01100//Metabolic pathways;ko01110//Biosynthesis of secondary metabolites;ko01120//Microbial metabolism in diverse environments;ko00360//Phenylalanine metabolism;ko01220//Degradation of aromatic compounds;ko00130//Ubiquinone and other terpenoid-quinone biosynthesis	Metabolism of cofactors and vitamins;Amino acid metabolism;Global and Overview	Metabolism
pme2915	14200000	13500000	12500000	8210000	8400000	7970000	13400000	8.19333e+06	-0.709711	0.000513725	0.00276528	1.73933	Positive	163	145.1	1.59	162.053	[M+H]+	C03761	3-Hydroxy-3-methylpentane-1,5-dioic acid	Amino acid derivatives	-	-	-	-
pme2963	179000	197000	201000	6250000	3850000	6430000	192333	5510000	4.84037	0.00307142	0.00988883	1.73766	Negative	287.1	125.1	4.62	288.063	[M-H]-	C00974	Aromadedrin (Dihydrokaempferol)	Flavonol	C00974	ko01100//Metabolic pathways;ko01110//Biosynthesis of secondary metabolites;ko00941//Flavonoid biosynthesis	Global and Overview;Biosynthesis of other secondary metabolites	Metabolism
pme2993	420000	457000	961000	10200000	10900000	10600000	612667	1.05667e+07	4.10827	3.11461e-06	0.000306567	2.42777	Positive	193.1	178.1	4.16	192.042	[M+H]+	C01752	Scopoletin (7-Hydroxy-5-methoxycoumarin)	Coumarins	C01752	ko01110//Biosynthesis of secondary metabolites;ko00940//Phenylpropanoid biosynthesis	Biosynthesis of other secondary metabolites;Global and Overview	Metabolism
pme3038	6060000	11100000	6350000	13100000	16200000	16400000	7.83667e+06	1.52333e+07	0.95892	0.0192822	0.037214	1.9632	Positive	130	83.9	0.85	129.043	[M+H]+	C01879	5-oxoproline	Amino acid derivatives	C01879	ko00480//Glutathione metabolism	Metabolism of other amino acids	Metabolism
pme3104	1220000	1320000	1700000	3560000	3500000	3530000	1.41333e+06	3530000	1.32057	0.000136047	0.00137701	1.11475	Positive	150	133.1	1.15	149.07	[M+H]+	C02216	1-Methyladenine	Nucleotide and its derivates	-	-	-	-
pme3143	478000	554000	810000	17600000	18200000	15900000	614000	1.72333e+07	4.81082	1.82505e-05	0.000705	3.13553	Positive	177	121	4.11	176.047	[M+H]+	-	6-Hydroxy-4-methylcoumarin	Coumarins	-	-	-	-
pme3163	11300000	8000000	6570000	1290000	806000	1490000	8.62333e+06	1.19533e+06	-2.85083	0.00630256	0.0161874	2.0238	Negative	289	78.9	1.07	290.04	[M-H]-	-	D-Sedoheptuiose 7-phosphate	Carbohydrates	-	-	-	-
pme3194	7050000	4040000	4880000	10000000	9860000	16000000	5.32333e+06	1.19533e+07	1.16701	0.0401302	0.0658326	1.8085	Positive	118	76	1.02	117.043	[M+H]+	-	N-acetylglycine	Amino acid derivatives	-	-	-	-
pme3208	9	9	9	2290000	2070000	2370000	9	2.24333e+06	17.9273	1.51691e-05	0.000705	1.1523	Negative	445	282.1	3.54	446.121	[M-H]-	C16195	Glycitin	Isoflavone	C16195	ko00943//Isoflavonoid biosynthesis	Biosynthesis of other secondary metabolites	Metabolism
pme3210	4100000	3540000	3910000	8280000	7620000	8740000	3850000	8.21333e+06	1.09311	0.000278331	0.00208446	1.59915	Positive	433	270.9	4.01	432.106	[M+H]+	C09126	Genistein 7-O-Glucoside (Genistin)	Isoflavone	C09126	ko00943//Isoflavonoid biosynthesis	Biosynthesis of other secondary metabolites	Metabolism
pme3246	15700000	20600000	23100000	48800000	47200000	45600000	19800000	47200000	1.25329	0.000315277	0.00221659	4.00047	Negative	341	179.1	2.72	342.132	[M-H]-	C00761	Coniferin	Hydroxycinnamoyl derivatives	C00761	ko00940//Phenylpropanoid biosynthesis	Biosynthesis of other secondary metabolites	Metabolism
pme3300	6120000	5070000	7180000	443000	261000	423000	6.12333e+06	375667	-4.02679	0.000715456	0.0035464	1.82694	Negative	301	149.1	4.51	302.043	[M-H]-	C10192	Tricetin	Flavone	C10192	ko00941//Flavonoid biosynthesis	Biosynthesis of other secondary metabolites	Metabolism
pme3337	18300000	17200000	17700000	6980000	5920000	7570000	1.77333e+07	6.82333e+06	-1.37792	4.64065e-05	0.000958016	2.53636	Positive	384	252.1	2.06	383.108	[M+H]+	-	N6-Succinyl Adenosine	Nucleotide and its derivates	-	-	-	-
pme3391	7340000	7770000	5860000	907000	761000	755000	6990000	807667	-3.11346	0.000440507	0.00254084	1.89765	Positive	479	317	2.56	479	Protonated	C12139	Petunidin 3-O-glucoside	Anthocyanins	C12139	ko00942//Anthocyanin biosynthesis	Biosynthesis of other secondary metabolites	Metabolism
pme3392	799000	738000	1310000	2950000	3240000	3200000	949000	3130000	1.72168	0.000423728	0.00247414	1.12663	Positive	433.1	271	2.83	433.1	Protonated	-	Pelargonidin 3-O-beta-D-glucoside（Callistephin chloride)	Anthocyanins	-	-	-	-
pme3425	4360000	5070000	6970000	38600000	38100000	33500000	5.46667e+06	3.67333e+07	2.74836	6.45306e-05	0.00103399	4.2944	Positive	209.2	194.1	3.56	208.037	[M+H]+	C09265	6-Methoxy-7,8-DihydroxyCoumarin	Coumarins	-	-	-	-
pme3514	4570000	2670000	4690000	19100000	13400000	18000000	3.97667e+06	1.68333e+07	2.08169	0.00231845	0.00820862	2.71186	Negative	301	151.1	5.11	302.043	[M-H]-	C10105	Morin	Flavonol	-	-	-	-
pme3609	40800000	28800000	41500000	25200000	19800000	22600000	3.70333e+07	2.25333e+07	-0.716764	0.0302026	0.0520306	2.70411	Positive	287	231.6	3.54	287.24	Protonated	C05905	Cyanidin	Anthocyanins	C05905	ko01110//Biosynthesis of secondary metabolites;ko00941//Flavonoid biosynthesis;ko00942//Anthocyanin biosynthesis	Biosynthesis of other secondary metabolites;Global and Overview	Metabolism
pme3719	2840000	3400000	3350000	7710000	7910000	7890000	3.19667e+06	7.83667e+06	1.29367	1.66414e-05	0.000705	1.65547	Negative	165.1	74.9	0.75	166.048	[M-H]-	-	D-Xylonic acid	Organic acids	-	-	-	-
