# Supplementary material for: Metabolic Variations of Flavonoids in Leaves of T. media and T. mairei Obtained by UPLC-ESI-MS/MS
Source: Molecules. 2019 Sep 12;24(18):3323. doi: 10.3390/molecules24183323 (PMC6767174; doi:10.3390/molecules24183323)
Supplement: Supplementary file 1 [file molecules-24-03323-s001.zip › supplementary files/Table S3.xlsx]

## Sheet: Sheet1
			Table S3 Qualitative and quantitative analysis of the 197 flavonoid metabolites detected in the two Taxus species.
Index	Ion mode	Q1 (Da)	Q3 (Da)	Rt (min)	Molecular Weight (Da)	Ionization model	KEGG ID	Compounds	Class	QC-1	QC-2	QC-3	T.media-1	T.media-2	T.media-3	T.mairei-1	T.mairei-2	T.mairei-3
pme0363	Negative	299.1	284	5.76	300.063	[M-H]-	C04293	Chrysoeriol	Flavone	1230000	1230000	1210000	1500000	1210000	1260000	1010000	1130000	1600000
pma0294	Positive	463.1	313.9	4.04	462.1	[M+H]+	-	Chrysoeriol 5-O-hexoside	Flavone	2000000	2150000	2210000	5810000	5460000	4980000	1270000	986000	875000
pmb3012	Negative	461.1	460.9	4.32	462.1	[M-H]-	-	Chrysoeriol 7-O-hexoside	Flavone	1380000	1220000	1340000	959000	1080000	946000	1370000	1480000	1790000
pmb3002	Negative	607.1	299.1	3.98	608.1	[M-H]-	-	Chrysoeriol 7-O-rutinoside	Flavone	5600000	3080000	3430000	4790000	4430000	5200000	4750000	3480000	2360000
pmb0601	Positive	595.1	301.8	4.12	594.1	[M+H]+	-	Chrysoeriol O-hexosyl-O-pentoside	Flavone	729000	544000	498000	498000	534000	377000	525000	476000	479000
pmb3000	Negative	503.1	341.3	3.94	504.1	[M-H]-	-	Chrysoeriol O-acetylhexoside	Flavone	364000	335000	343000	519000	412000	549000	208000	397000	275000
pmb0579	Positive	669	301.6	4.92	668	[M+H]+	-	Chrysoeriol O-sinapoylhexoside	Flavone	237000	192000	214000	425000	417000	431000	174000	134000	9
pmb0606	Positive	477.1	287	4.19	476.1	[M+H]+	-	Chrysoeriol O-glucuronic acid	Flavone	7600000	8750000	9510000	9010000	9530000	9640000	6830000	6460000	5480000
pma0253	Positive	477.1	315.5	5.27	476.1	[M+H]+	-	O-methylChrysoeriol 5-O-hexoside	Flavone	1090000	937000	655000	3140000	3240000	2390000	9	9	9
pma6638	Positive	477.2	328	5.3	476.2	[M+H]+	-	O-methylChrysoeriol 7-O-hexoside	Flavone	894000	808000	591000	2910000	3160000	2490000	9	9	9
pmb0587	Positive	639.1	640	3.29	638.1	[M+H]+	-	Chrysoeriol O-glucuronic acid-O-hexoside	Flavone	74100	80200	99400	9	9	9	127000	160000	165000
pmb3005	Negative	621.1	299.4	4.07	622.1	[M-H]-	-	Chrysoeriol O-rhamnosyl-O-glucuronic acid	Flavone	29200	43900	32600	9	9	9	42700	37100	43300
pmb0603	Positive	625.1	331.7	4.17	624.1	[M+H]+	-	Chrysoeriol O-hexosyl-O-hexoside	Flavone	234000	155000	207000	9	9	9	195000	183000	231000
pmb2850	Negative	329	314.2	5.73	330	[M-H]-	-	Tricin	Flavone	2800000	2730000	2820000	112000	51400	94600	3330000	5210000	9280000
pmb3042	Negative	491.1	329.3	4	492.1	[M-H]-	-	Tricin 5-O-hexoside	Flavone	1590000	1550000	1590000	599000	709000	655000	4760000	4570000	2940000
pmb0712	Positive	655.2	331.7	3.5	654.2	[M+H]+	-	Tricin 5-O-hexosyl-O-hexoside	Flavone	1530000	1300000	1500000	518000	578000	522000	1880000	2850000	4420000
pmb0713	Positive	655.2	331.7	3.37	654.2	[M+H]+	-	Tricin 7-O-hexosyl-O-hexoside	Flavone	2080000	1980000	1990000	752000	809000	644000	2500000	3990000	5890000
pmb0733	Positive	639.1	331.8	4.07	638.1	[M+H]+	-	Tricin 5-O-rutinoside	Flavone	626000	726000	755000	1030000	1180000	971000	486000	565000	994000
pma3443	Positive	535.3	487.2	5.78	534.3	[M+H]+	-	Tricin 7-O-acetylglucoside	Flavone	176000	151000	204000	104000	112000	123000	180000	121000	136000
pmb0725	Positive	669.1	669	5.1	668.1	[M+H]+	-	Tricin 7-O-feruloylhexoside	Flavone	234000	260000	249000	242000	257000	258000	163000	197000	250000
pmb3041	Negative	521.1	329.3	3.81	522.1	[M-H]-	-	Tricin O-saccharic acid	Flavone	1950000	1870000	1790000	3250000	4000000	2920000	792000	991000	779000
pma0819	Positive	729.2	728.7	5.19	728.2	[M+H]+	-	Tricin O-glyceryl-hexosyl-O-hexoside	Flavone	660000	745000	736000	9	9	9	520000	515000	588000
pmb0716	Positive	655.2	331.7	4.16	654.2	[M+H]+	-	Tricin di-O-hexoside	Flavone	159000	143000	166000	9	9	9	334000	289000	831000
pmb0720	Positive	579.1	331.7	4.56	578.1	[M+H]+	-	Tricin O-malonylhexoside	Flavone	9	9	9	9	9	9	110000	171000	220000
pmb0724	Positive	477.1	331.8	4.99	476.1	[M+H]+	-	Tricin O-rhamnoside	Flavone	395000	437000	458000	9	9	9	500000	1170000	1400000
pma0359	Positive	535.1	287.8	4.69	534.1	[M+H]+	-	Tricin 5-O-acetylglucoside	Flavone	204000	285000	266000	9	9	9	944000	578000	386000
pmb0739	Positive	659.3	331.9	4.92	658.3	[M+H]+	-	Tricin O-hexosyl-O-syringin alcohol	Flavone	9	9	9	9	9	9	119000	133000	173000
pmb3028	Negative	535	329.4	3.75	536	[M-H]-	-	Tricin O-sinapic acid	Flavone	57000	59600	44200	9	9	9	70400	75700	64700
pmb3031	Negative	403.1	328.2	5.23	404.1	[M-H]-	-	Tricin O-glycerol	Flavone	8930	8180	9040	9	9	9	7510	17000	23100
pmb3032	Negative	561.1	329.3	5.69	562.1	[M-H]-	-	Tricin O-malonyl rhamnoside	Flavone	24800	38600	27000	9	9	9	9790	13800	9
pmb3046	Negative	491.1	431.2	4.3	492.1	[M-H]-	-	Tricin 7-O-hexoside	Flavone	183000	183000	190000	9	9	9	250000	397000	434000
pmb3037	Negative	571.1	329.5	5.71	572.1	[M-H]-	-	Tricin O-malonyl shikimic acid	Flavone	16600	13500	17200	43700	33900	36200	9	9	9
pmb3053	Negative	523.1	329.3	6	524.1	[M-H]-	-	Tricin O-eudesmic acid	Flavone	85600	104000	103000	9	28100	31200	9	9	9
pme0379	Positive	271.1	215.1	5.63	270.053	[M+H]+	C01477	Apigenin	Flavone	12900000	14000000	14600000	29700000	19900000	27400000	4260000	6020000	6030000
pmb2978	Negative	563.1	269.3	4.04	564.1	[M-H]-	-	Apigenin O-hexosyl-O-pentoside	Flavone	335000	314000	354000	477000	584000	555000	97900	73600	67800
pmb3006	Negative	431.1	269.2	4.21	432.1	[M-H]-	C04608	Apigenin 7-O-glucoside (Cosmosiin)	Flavone	646000	632000	636000	945000	835000	888000	365000	289000	326000
pme0332	Negative	577.2	269.1	4.01	578.164	[M-H]-	C12627	Apigenin 7-O-neohesperidoside (Rhoifolin)	Flavone	335000	329000	308000	322000	266000	304000	533000	455000	314000
pme0359	Positive	433.1	313.1	3.81	432.106	[M+H]+	-	Apigenin 5-O-glucoside	Flavone	1320000	1640000	1610000	1850000	1350000	1530000	1260000	1250000	1290000
pme1601	Positive	417.1	270.9	4.9	416.111	[M+H]+	-	Apigenin 4-O-rhamnoside	Flavone	1300000	1390000	1460000	967000	817000	965000	1790000	1920000	2030000
pme0367	Negative	577.2	269.1	4.01	578.164	[M-H]-	-	Apigenin 7-rutinoside (Isorhoifolin)	Flavone	295000	309000	346000	285000	243000	299000	467000	428000	314000
pme0088	Negative	285	133.1	5	286	[M-H]-	C01514	Luteolin	Flavone	1980000	1920000	1920000	3360000	2010000	3160000	741000	758000	1180000
pmb0566	Positive	581.2	287.3	3.74	580.2	[M+H]+	-	Luteolin O-hexosyl-O-pentoside	Flavone	2620000	3100000	2890000	2470000	2550000	2200000	3910000	3240000	4160000
pmb2954	Negative	771.1	609.5	2.83	772.1	[M-H]-	-	Luteolin O-hexosyl-O-hexosyl-O-hexoside	Flavone	7990000	7900000	7830000	3670000	2630000	3220000	8750000	6410000	9670000
pmb0588	Positive	611.1	449.4	3.32	610.1	[M+H]+	-	Luteolin 3',7-di-O-glucoside	Flavone	2300000	2460000	2570000	4080000	4050000	3410000	1530000	1670000	1840000
pmb2988	Negative	624.1	285.3	3.15	625.1	[M-H]-	-	Luteolin O-hexosyl-O-gluconic acid	Flavone	25200	27900	25000	31000	25800	31700	17400	12500	16100
pme2457	Negative	447.3	285.1	3.87	448.101	[M-H]-	-	Luteolin 7-O-glucoside (Cynaroside)	Flavone	555000	598000	521000	1070000	920000	937000	277000	282000	288000
pme1507	Negative	253.1	209.1	6.93	254.058	[M-H]-	C10028	Chrysin	Flavone	8690	9240	8680	19700	24900	24700	1380	9	2240
pma6199	Positive	417.2	255.8	4.99	416.2	[M+H]+	-	Chrysin O-hexoside	Flavone	4750000	5580000	5580000	8350000	7820000	9560000	1870000	1860000	1690000
pmb0580	Positive	417.1	255.7	5	416.1	[M+H]+	-	Chrysin 5-O-glucoside (Toringin)	Flavone	4270000	5150000	5270000	8150000	7350000	9670000	1710000	1760000	1640000
pmb0569	Positive	509.2	347.6	4.17	508.2	[M+H]+	-	Syringetin 5-O-hexoside	Flavone	938000	890000	1040000	453000	414000	306000	968000	2350000	2960000
pmb0602	Positive	509.3	283.6	4.17	508.3	[M+H]+	-	Syringetin 7-O-hexoside	Flavone	806000	797000	776000	432000	467000	246000	1040000	2350000	3130000
pme3300	Negative	301	149.1	4.51	302.043	[M-H]-	C10192	Tricetin	Flavone	4220000	4370000	4260000	443000	261000	423000	6120000	5070000	7180000
pmb0322	Positive	653.3	345.9	4.76	652.3	[M+H]+	-	3’,4’,5’-Tricetin O-rutinoside	Flavone	56900	63300	63000	9	9	9	52000	61400	76300
pma6373	Positive	671.1	356	4.06	670.1	[M+H]+	-	3',4',5'-Dihydrotricetin O-hexosyl-O-hexoside	Flavone	176000	184000	183000	407000	219000	471000	116000	129000	193000
pma0249	Positive	479.1	302.8	3.52	478.1	[M+H]+	-	Selgin 5-O-hexoside	Flavone	3690000	3810000	4260000	5650000	5510000	4320000	4720000	3130000	3380000
pma0760	Positive	565	317.8	4.33	564	[M+H]+	-	Selgin O-malonylhexoside	Flavone	431000	580000	717000	9	9	9	1260000	1690000	2240000
pme1541	Negative	283.1	268	7.06	284.069	[M-H]-	C01470	Acacetin	Flavone	194000	199000	211000	268000	228000	264000	242000	252000	338000
pmb2987	Negative	487.1	283.2	2.63	488.1	[M-H]-	-	Acacetin O-acetyl hexoside	Flavone	2930000	2640000	2760000	3430000	4340000	3340000	1720000	2310000	3120000
pma6558	Negative	313.1	298.3	7.22	314.1	[M-H]-	-	Velutin	Flavone	517000	524000	543000	795000	822000	444000	335000	366000	730000
pmb2996	Negative	489.1	313.2	3.86	490.1	[M-H]-	-	Velutin O-glucuronic acid	Flavone	20500	16900	18100	9	9	9	45700	35200	34000
pma6499	Positive	509.3	347.9	3.41	508.3	[M+H]+	-	Limocitrin O-hexoside	Flavone	1510000	1760000	1820000	1430000	1590000	1300000	2680000	2740000	2950000
pma6576	Positive	347	288	4.41	346	[M+H]+	-	Spinacetin	Flavone	717000	594000	950000	366000	374000	367000	1720000	3020000	4310000
pmb2984	Negative	491.1	287.3	5.09	492.1	[M-H]-	-	Acetyl-eriodictyol O-hexoside	Flavone	108000	104000	110000	181000	168000	155000	44500	52600	63300
pme0208	Negative	537.1	537	5.88	538.09	[M-H]-	C10018	Amentoflavone	Flavone	593000	558000	578000	402000	294000	323000	572000	463000	585000
pme1510	Negative	269.1	251.1	5.94	270.053	[M-H]-	C10023	Baicalein (5,6,7-Trihydroxyflavone)	Flavone	59800	62900	64100	21800	20700	23100	167000	105000	148000
pme1518	Positive	403.1	373.1	7.06	402.132	[M+H]+	C10112	Nobiletin	Flavone	139000	140000	152000	75300	77300	83000	213000	205000	188000
pme1550	Positive	373.1	373.1	7.54	372.121	[M+H]+	C10190	Tangeretin	Flavone	105000	106000	96200	75100	67700	66700	134000	105000	102000
pme1662	Positive	287.1	287.1	6.96	286.084	[M+H]+	C09833	sakuranetin	Flavone	29900	30900	32400	47900	40600	57600	9	43600	34000
pme3473	Negative	271.1	151	5.59	272.069	[M-H]-	C09614	Butin	Flavone	527000	528000	523000	495000	531000	866000	407000	873000	570000
pme3507	Negative	253.1	253.1	4.75	254.058	[M-H]-	C12123	7,4'-Dihydroxyflavone	Flavone	9640	7690	9240	4190	4060	6840	8570	15200	13100
pme0199	Negative	301	151.1	5.12	302.043	[M-H]-	C00389	Quercetin	Flavonol	15900000	14700000	15300000	18600000	13800000	17500000	4630000	2790000	4790000
pme3211	Negative	463	301.1	3.86	464.096	[M-H]-	C05623	Quercetin 3-O-glucoside (Isotrifoliin)	Flavonol	2110000	2270000	2350000	2390000	2310000	2310000	2110000	2540000	3350000
pme3129	Negative	463	301	3.86	464.096	[M-H]-	-	Quercetin 4'-O-glucoside (Spiraeoside)	Flavonol	2410000	2450000	2700000	2450000	2420000	2300000	2580000	2380000	3210000
pme0197	Negative	609.2	609.1	3.7	610.153	[M-H]-	C05625	Quercetin 3-O-rutinoside (Rutin)	Flavonol	684000	645000	684000	583000	529000	571000	836000	690000	733000
pmb0711	Positive	611.2	303.7	3.7	610.2	[M+H]+	-	Quercetin 7-O-rutinoside	Flavonol	1560000	1740000	1860000	1080000	786000	852000	1920000	2330000	1980000
pma0787	Positive	551.1	347.4	4.63	550.1	[M+H]+	-	Quercetin-3-(6''-malonyl)-Glucoside	Flavonol	30600	33300	29800	45700	57500	65600	50500	49000	55300
pme3442	Negative	477.1	301.1	3.76	478.36	[M-H]-	-	Quercetin 7-O-β-D-Glucuronide	Flavonol	627000	659000	696000	35700	9	32100	13700	9	4840000
pmb3026	Negative	505.1	301.2	3.8	506.1	[M-H]-	-	Quercetin O-acetylhexoside	Flavonol	699000	817000	768000	342000	243000	272000	949000	1130000	1670000
pmb0706	Positive	713.1	713.1	2.96	712.1	[M+H]+	-	Quercetin 5-O-malonylhexosyl-hexoside	Flavonol	11200	8880	15700	9	9	9	31300	32500	40500
pme0361	Positive	435.1	303	3.98	434.085	[M+H]+	-	Quercetin 3-alpha-L-arabinofuranoside (Avicularin)	Flavonol	3410000	3260000	3250000	6960000	5040000	7430000	2020000	1670000	3080000
pma0214	Positive	479	317.3	3.91	478	[M+H]+	-	methylQuercetin O-hexoside	Flavonol	1650000	2140000	2080000	392000	592000	511000	2480000	2350000	2670000
pmb3894	Negative	329.1	314.3	5.91	330.1	[M-H]-	-	Di-O-methylquercetin	Flavonol	409000	417000	410000	326000	265000	367000	387000	611000	474000
pme3288	Negative	329	314	6.63	330.074	[M-H]-	C01265	3,7-Di-O-methylquercetin	Flavonol	88800	80800	94900	183000	143000	83900	24500	35000	26900
pme3369	Negative	315	165.1	6.43	316.058	[M-H]-	C10176?	Rhamnetin (7-O-methxyl quercetin)	Flavonol	49500	51600	50800	73700	31800	36900	5770	4060	21000
pme1521	Negative	303.1	125.1	4.15	304.058	[M-H]-	C01617	Dihydroquercetin (Taxifolin)	Flavonol	1020000	952000	962000	2010000	1800000	2080000	270000	306000	183000
pma1116	Positive	301.1	259.1	4.13	300.1	[M+H]+	C10098	Kaempferide	Flavonol	2450000	2780000	2960000	1430000	1560000	1440000	2740000	3470000	3850000
pme0196	Negative	285	214	5.73	286.048	[M-H]-	C05903	Kaempferol	Flavonol	301000	276000	277000	544000	415000	468000	57200	39500	68100
pme2493	Positive	579.2	433.1	3.74	578.164	[M+H]+	C16981	Kaempferol 3,7-dirhamnoside (Kaempferitrin)	Flavonol	11000000	11700000	11700000	7900000	6590000	9430000	19300000	17500000	11800000
pme0321	Negative	431.1	285.1	4.94	432.106	[M-H]-	-	Kaempferol 7-O-rhamnoside	Flavonol	192000	186000	196000	9	9	9	399000	498000	474000
pme0369	Negative	593.2	285.1	3.83	594.159	[M-H]-	-	Kaempferol 3-O-rutinoside (Nicotiflorin)	Flavonol	740000	773000	782000	456000	446000	429000	782000	587000	839000
pme1605	Negative	593.2	285.1	3.76	594.159	[M-H]-	-	Kaempferol 3-O-robinobioside (Biorobin)	Flavonol	670000	729000	735000	502000	394000	447000	777000	685000	916000
pme3469	Positive	741.2	433.2	3.35	740.216	[M+H]+	C10178	Kaempferol-3-O-robinoside-7-O-rhamnoside (Robinin)	Flavonol	739000	707000	750000	1490000	1720000	1640000	370000	482000	335000
pme1622	Negative	447.1	287.1	3.93	448.101	[M-H]-	C12249	Kaempferol 3-O-glucoside (Astragalin)	Flavonol	382000	435000	377000	757000	678000	763000	199000	208000	231000
pme3268	Positive	449	286.9	3.87	448.101	[M+H]+	C12626	Kaempferol 3-O-galactoside (Trifolin)	Flavonol	6010000	7120000	7260000	6670000	6250000	6840000	4510000	4790000	5370000
pme3296	Negative	431	285.1	4.48	432.106	[M-H]-	C16911	Kaempferol 3-O-rhamnoside (Kaempferin)	Flavonol	12600000	12200000	12300000	23000000	18500000	19100000	4350000	7700000	22800000
pme2963	Negative	287.1	125.1	4.62	288.063	[M-H]-	C00974	Aromadedrin (Dihydrokaempferol)	Flavonol	2530000	2440000	2510000	6250000	3850000	6430000	179000	197000	201000
pme2973	Negative	675.2	513.2	4.98	676.237	[M-H]-	C17555	Icariin (kaempferol 3,7-O-diglucoside 8-prenyl derivative)	Flavonol	262000	252000	253000	407000	421000	476000	141000	138000	182000
pme1478	Negative	317	179	4.7	318.038	[M-H]-	C10107	Myricetin	Flavonol	911000	947000	1050000	682000	514000	658000	553000	570000	1130000
pme1551	Negative	463.1	300	3.63	464.096	[M-H]-	C10108	Myricetin 3-O-rhamnoside (Myricitrin)	Flavonol	10300000	10600000	11800000	15300000	15400000	16200000	10400000	17900000	25400000
pme3484	Negative	479.1	317.3	3.53	480.09	[M-H]-	-	Myricetin 3-O-galactoside	Flavonol	567000	604000	593000	93800	86300	67100	562000	1020000	1410000
pme2895	Negative	319.1	193	3.52	320.053	[M-H]-	C02906	Dihydromyricetin	Flavonol	3760000	3840000	4150000	3590000	3420000	4380000	2160000	2760000	2940000
pme1588	Negative	315.1	300.1	5.85	316.058	[M-H]-	C10084	Isorhamnetin	Flavonol	67200	63900	69700	74200	62100	63700	24200	16400	24600
pma6639	Positive	479.2	318	4.17	478.2	[M+H]+	-	Isorhamnetin O-hexoside	Flavonol	1130000	1170000	1210000	1150000	991000	703000	967000	1340000	2560000
pmb0595	Positive	479.2	317.8	4.17	478.2	[M+H]+	-	Isorhamnetin 5-O-hexoside	Flavonol	1190000	1230000	1150000	1210000	1090000	747000	1020000	1410000	2850000
pmb3013	Negative	519.1	315.3	4.32	520.1	[M-H]-	-	Isorhamnetin O-acetyl-hexoside	Flavonol	171000	156000	156000	77700	9	9	213000	330000	501000
pme3401	Negative	345	330.2	5.78	346.069	[M-H]-	C11620	Syringetin	Flavonol	9660	10400	13100	9	9	9	10900	10500	17100
pmb0565	Positive	509.1	347.7	3.41	508.1	[M+H]+	-	Syringetin 3-O-hexoside	Flavonol	1280000	1420000	1520000	1300000	1490000	1310000	2600000	2590000	2300000
pma6389	Positive	345.2	177.5	6.33	344.2	[M+H]+	C04444	Ayanin	Flavonol	182000	157000	219000	262000	291000	280000	232000	81200	74700
pme1502	Positive	315.1	300	7.23	314.079	[M+H]+	-	Kumatakenin	Flavonol	2080000	2160000	2200000	2830000	3260000	1770000	952000	1010000	2230000
pme3137	Positive	239	165.1	7.73	238.063	[M+H]+	C20871	3-Hydroxyflavone	Flavonol	642000	722000	727000	282000	198000	333000	189000	231000	217000
pme3396	Positive	289	215.1	3.65	288.063	[M+H]+	C01378	Fustin	Flavonol	1170000	1360000	1460000	997000	1030000	1110000	1240000	1210000	1350000
pme3514	Negative	301	151.1	5.11	302.043	[M-H]-	C10105	Morin	Flavonol	15600000	14400000	14700000	19100000	13400000	18000000	4570000	2670000	4690000
pme0376	Negative	271.1	151	5.59	272.068	[M-H]-	C00509	Naringenin	Flavanone	518000	510000	533000	506000	539000	903000	410000	840000	569000
pma0791	Positive	521	317.6	4.5	520	[M+H]+	-	Naringenin O-malonylhexoside	Flavanone	117000	125000	164000	130000	130000	118000	352000	346000	414000
pme0330	Negative	579.2	135	4.17	580.179	[M-H]-	C09789	Naringenin 7-O-neohesperidoside (Naringin)	Flavanone	40900	36500	49800	33100	37000	32500	57200	63600	63200
pme0371	Negative	433.1	122.9	4.22	434.121	[M-H]-	C09099	Naringenin 7-O-glucoside (Prunin)	Flavanone	19400000	19300000	19900000	31900000	30100000	34800000	7460000	7200000	7950000
pme2957	Negative	271.1	151.1	5.57	272.069	[M-H]-	C06561	Naringenin chalcone	Flavanone	533000	507000	541000	509000	511000	877000	390000	853000	615000
pme2319	Negative	301.1	242.1	5.75	302.079	[M-H]-	C01709	Hesperetin	Flavanone	22000	21800	19500	13200	11600	14800	18200	28500	27200
pmb2975	Negative	477.1	357.3	3.53	478.1	[M-H]-	-	Hesperetin O-Glucuronic acid	Flavanone	64200	47800	52900	119000	170000	125000	24300	27200	24100
pme1598	Negative	463.1	301.1	3.85	464.132	[M-H]-	-	Hesperetin 5-O-glucoside	Flavanone	2930000	3110000	3290000	2870000	2800000	2500000	3030000	3300000	4220000
pme0002	Positive	611.2	303.1	4.07	610.19	[M+H]+	C09806	Hesperetin 7-O-neohesperidoside (Neohesperidin)	Flavanone	54400000	59100000	94700000	33900000	42800000	39500000	87600000	105000000	76500000
pme3237	Positive	257	137.1	5.16	256.074	[M+H]+	C09762	Liquiritigenin	Flavanone	107000	114000	128000	67900	52900	83400	175000	285000	239000
pme3215	Negative	255	119.1	6.09	256.074	[M-H]-	C08650	Isoliquiritigenin	Flavanone	6080	4810	6060	7330	6050	7600	3880	3330	2360
pmc1990	Negative	299.1	74.8	6.78	300.1	[M-H]-	-	4'-Hydroxy-5,7-dimethoxyflavanone	Flavanone	210000	237000	297000	92300	25300	48200	42600	40200	29100
pme1201	Negative	273.1	167.1	5.56	274.084	[M-H]-	C00774	Phloretin	Flavanone	1760000	1710000	1810000	2350000	1970000	3140000	703000	1360000	1110000
pme1399	Positive	355.2	178.9	8.4	354.147	[M+H]+	C16417	Xanthohumol	Flavanone	9600	7660	8570	9	21300	14000	15500	18800	16200
pme1580	Negative	287.1	135.1	5.05	288.063	[M-H]-	C05631	Eriodictyol	Flavanone	4380000	4090000	4220000	4420000	2930000	4770000	4600000	10200000	6540000
pme3461	Negative	301.1	151	5.75	302.279	[M-H]-	C09756	Homoeriodictyol	Flavanone	56900	89800	81400	180000	153000	165000	23100	15800	17700
pme2979	Negative	255.1	151.1	7.04	256.074	[M-H]-	C09827	Pinocembrin (Dihydrochrysin)	Flavanone	55400	57000	60100	168000	201000	206000	9	9	6940
pme3282	Negative	273	97	3.4	274.084	[M-H]-	C09320	Afzelechin (3,5,7,4'-Tetrahydroxyflavan)	Flavanone	358000	370000	313000	635000	573000	505000	303000	179000	158000
pme3439	Negative	271.1	135.1	5.49	272.069	[M-H]-	C08578	Butein	Flavanone	31000	28900	29800	29900	34900	55400	23700	57100	34500
pme3466	Positive	287.1	161.1	6.98	286.084	[M+H]+	C05334	Isosakuranetin (4'-Methylnaringenin)	Flavanone	66900	69700	70200	9	9	9	9	9	41600
pma6496	Positive	449.1	300	3.45	448.1	[M+H]+	-	Luteolin 6-C-glucoside	Flavone C-glycosides	285000	449000	485000	258000	170000	378000	736000	929000	859000
pmb0644	Positive	449.1	329.6	3.45	448.1	[M+H]+	-	Luteolin C-hexoside	Flavone C-glycosides	323000	474000	282000	248000	248000	477000	795000	874000	736000
pmb0665	Positive	611.2	299.8	3.78	610.2	[M+H]+	-	Luteolin 8-C-hexosyl-O-hexoside	Flavone C-glycosides	16000000	16100000	11500000	10300000	11200000	8880000	17800000	17200000	16100000
pmb0631	Positive	581.1	467.9	3.17	580.1	[M+H]+	-	C-hexosyl-luteolin C-pentoside	Flavone C-glycosides	40300	38500	24800	56300	28800	29300	48300	62500	41400
pmb0636	Positive	581.1	335.9	3.18	580.1	[M+H]+	-	6-C-hexosyl luteolin O-pentoside	Flavone C-glycosides	47500	71300	56200	66600	58800	77400	138000	76000	80100
pmb0663	Positive	611.1	299.8	3.75	610.1	[M+H]+	-	8-C-hexosyl-luteolin O-hexoside	Flavone C-glycosides	2150000	2250000	2450000	647000	720000	776000	3050000	2590000	2970000
pma1108	Positive	433.1	271.7	3.78	432.1	[M+H]+	-	Apigenin C-glucoside	Flavone C-glycosides	4660000	5000000	5140000	6090000	5630000	5790000	3930000	3540000	4150000
pma1087	Positive	565.2	499.3	3.77	564.2	[M+H]+	-	C-pentosyl-C-hexosyl-apigenin	Flavone C-glycosides	24700	40800	37200	28600	10400	29700	98300	87600	50000
pmb0626	Positive	757.1	757	3.1	756.1	[M+H]+	-	6-C-hexosyl-apigenin O-hexosyl-O-hexoside	Flavone C-glycosides	278000	274000	294000	530000	650000	498000	98600	122000	175000
pmb0639	Positive	757.2	757	3.13	756.2	[M+H]+	-	8-C-hexosyl-apigenin O-hexosyl-O-hexoside	Flavone C-glycosides	249000	180000	289000	9	9	9	176000	128000	310000
pma6254	Positive	757.3	757.2	3.68	756.3	[M+H]+	-	C-hexosyl-apigenin O-caffeoylhexoside	Flavone C-glycosides	132000	105000	142000	157000	143000	163000	135000	93900	148000
pmb0615	Positive	789.1	789.1	2.58	788.1	[M+H]+	-	Hesperetin C-hexosyl-O-hexosyl-O-hexoside	Flavone C-glycosides	606000	638000	698000	9	116000	112000	388000	552000	937000
pmb0645	Positive	627.1	447.3	3.41	626.1	[M+H]+	-	6-C-hexosyl-hesperetin O-hexoside	Flavone C-glycosides	1580000	1770000	1910000	1790000	1770000	1590000	1420000	1820000	2210000
pmb0618	Positive	627.1	430	2.78	626.1	[M+H]+	-	8-C-hexosyl-hesperetin O-hexoside	Flavone C-glycosides	1230000	1070000	1250000	762000	593000	645000	1780000	1130000	2120000
pmb3023	Negative	449.1	329.3	3.37	450.1	[M-H]-	-	Eriodictyol C-hexoside	Flavone C-glycosides	742000	689000	699000	1500000	1540000	1500000	352000	309000	323000
pmb0619	Positive	775.1	774.9	2.67	774.1	[M+H]+	-	Eriodictiol 6-C-hexoside 8-C-hexoside-O-hexoside	Flavone C-glycosides	433000	377000	375000	266000	259000	263000	308000	336000	424000
pmb0628	Positive	613.1	300.3	3.09	612.1	[M+H]+	-	Eriodictiol C-hexosyl-O-hexoside	Flavone C-glycosides	1540000	1680000	1640000	9	9	9	3150000	2360000	3460000
pmb0689	Positive	463.1	301.8	4.75	462.1	[M+H]+	-	Chrysoeriol C-hexoside	Flavone C-glycosides	1300000	1360000	1220000	118000	76700	48500	1830000	3430000	5380000
pmb0701	Positive	463.1	367.8	3.89	462.1	[M+H]+	-	Chrysoeriol 8-C-hexoside	Flavone C-glycosides	4550000	4870000	4820000	8400000	8090000	8130000	3610000	2550000	2550000
pmb2976	Negative	755.1	311.4	3.74	756.1	[M-H]-	-	Chrysoeriol C-pentosyl-O-hexosyl-O-hexoside	Flavone C-glycosides	102000	88600	118000	149000	102000	116000	229000	187000	142000
pme0374	Negative	431.1	431.1	3.79	432.106	[M-H]-	C01714	Isovitexin	Flavone C-glycosides	5920000	5770000	6200000	11000000	9580000	11200000	4700000	5010000	4670000
pme3227	Positive	579	433.1	3.68	578.164	[M+H]+	C12628	Vitexin 2''-O-beta-L-rhamnoside	Flavone C-glycosides	272000	319000	351000	200000	282000	251000	551000	507000	381000
pma0724	Positive	435.1	339.7	3.79	434.1	[M+H]+	-	Naringenin C-hexoside	Flavone C-glycosides	2310000	2910000	3130000	2710000	2520000	2430000	3300000	3830000	3550000
pma6218	Positive	419.1	383.9	3.84	418.1	[M+H]+	-	O-methylnaringenin C-pentoside	Flavone C-glycosides	704000	1020000	1080000	935000	759000	538000	1390000	1110000	1230000
pma6216	Positive	447.1	298	3.84	446.1	[M+H]+	-	Acacetin C-hexoside	Flavone C-glycosides	567000	530000	588000	932000	788000	882000	278000	327000	331000
pma6353	Positive	417.2	381.9	4	416.2	[M+H]+	-	Chrysin C-hexoside	Flavone C-glycosides	292000	336000	263000	9	9	9	908000	807000	713000
pme3609	Positive	287	231.6	3.54	287.24	Protonated	C05905	Cyanidin	Anthocyanins	26400000	27500000	32000000	25200000	19800000	22600000	40800000	28800000	41500000
pmb2957	Negative	465.1	285.3	2.59	466.1	[M-H]-	-	Cyanidin O-syringic acid	Anthocyanins	1410000	1330000	1210000	2750000	2770000	2830000	496000	509000	544000
pme1773	Positive	595	287.9	2.7	595	Protonated	C08620	Cyanidin 3-O-rutinoside (Keracyanin)	Anthocyanins	99200000	107000000	113000000	107000000	105000000	130000000	103000000	128000000	121000000
pme1777	Positive	611	287.7	2.08	611	Protonated	C08639	Cyanidin 3,5-O-diglucoside (Cyanin)	Anthocyanins	24200000	40800000	36000000	39700000	38600000	39400000	28400000	44100000	51200000
pme0094	Negative	447.3	284.1	2.61	448.3	[M-H]-	C08604	Cyanidin 3-O-glucoside (Kuromanin)	Anthocyanins	478000	388000	429000	9	9	9	3090000	760000	117000
pmb0557	Positive	621.1	287.4	3.26	621.1	Protonated	-	Cyanidin O-malonyl-malonylhexoside	Anthocyanins	602000	552000	640000	1830000	1580000	1770000	9	9	9
pme1397	Positive	271	215.1	3.85	271.24	Protonated	C05904	Pelargonidin	Anthocyanins	365000	337000	374000	291000	341000	292000	237000	314000	305000
pmb0562	Positive	605.1	271.7	3.5	605.1	Protonated	-	Pelargonidin 3-O-malonyl-malonylhexoside	Anthocyanins	113000	148000	126000	211000	235000	172000	69700	79800	126000
pme1793	Positive	595	271.8	2.38	595	Protonated	C08725	Pelargonin	Anthocyanins	2990000	3660000	4280000	4850000	5310000	4960000	2360000	3430000	2870000
pme3392	Positive	433.1	271	2.83	433.1	Protonated	-	Pelargonidin 3-O-beta-D-glucoside（Callistephin chloride)	Anthocyanins	1990000	3140000	2340000	2950000	3240000	3200000	799000	738000	1310000
pme0442	Positive	303	149.3	2.98	303.24	Protonated	C05908	Delphinidin	Anthocyanins	881000	860000	821000	1250000	1090000	1070000	472000	593000	924000
pme1398	Positive	465.1	303.1	2.26	465.1	Protonated	C12138	Delphinidin 3-O-glucoside (Mirtillin)	Anthocyanins	1740000	1440000	1740000	1040000	1220000	951000	2430000	2140000	2380000
pme0444	Positive	493.2	331.6	2.92	493.2	Protonated	C12140	Malvidin 3-O-glucoside (Oenin)	Anthocyanins	345000	441000	433000	2220000	2060000	1810000	467000	507000	462000
pmb0563	Positive	301.1	273.6	3.95	301.1	Protonated	C08726	Peonidin	Anthocyanins	439000	490000	508000	440000	411000	342000	281000	390000	713000
pme3391	Positive	479	317	2.56	479	Protonated	C12139	Petunidin 3-O-glucoside	Anthocyanins	3400000	3660000	3810000	907000	761000	755000	7340000	7770000	5860000
pmb0837	Positive	577.1	425.4	2.92	576.1	[M+H]+	-	Procyanidin A3	Proanthocyanidins	25500000	13600000	23800000	18500000	18000000	20400000	24800000	12400000	18200000
pme0430	Negative	575	285.3	3.68	576.127	[M-H]-	-	Procyanidin A1	Proanthocyanidins	105000	95600	85100	38100	9	56800	207000	99400	67600
pme0432	Negative	575	285.3	4.06	576.127	[M-H]-	C10237	Procyanidin A2	Proanthocyanidins	303000	237000	294000	9	9	9	692000	389000	238000
pme0434	Negative	577	407.3	3.03	578.142	[M-H]-	-	Procyanidin B2	Proanthocyanidins	935000	970000	965000	994000	875000	1150000	950000	816000	782000
pme0436	Negative	577.1	407.3	2.79	578.142	[M-H]-	-	Procyanidin B3	Proanthocyanidins	927000	986000	894000	879000	793000	996000	1040000	686000	643000
pme1496	Negative	267.1	252.1	6.33	268.074	[M-H]-	C00858	Formononetin (4'-O-methyldaidzein)	Isoflavone	3800	4740	4620	9	9	9	6560	6470	13300
pme3502	Negative	429.1	267.1	4.59	430.126	[M-H]-	C10509	Formononetin 7-O-glucoside (Ononin)	Isoflavone	78200	88100	72900	9	9	9	110000	108000	102000
pme3208	Negative	445	282.1	3.54	446.121	[M-H]-	C16195	Glycitin	Isoflavone	734000	655000	710000	2290000	2070000	2370000	9	9	9
pme3251	Negative	283	268.1	5.13	284.069	[M-H]-	C14536	Glycitein	Isoflavone	442000	456000	398000	443000	445000	435000	495000	431000	475000
pme3261	Positive	271	215.2	4.48	270.053	[M+H]+	C14314	6-Hydroxydaidzein	Isoflavone	234000	280000	231000	357000	159000	425000	9	9	9
pme3263	Negative	269	225	4.43	270.053	[M-H]-	C02495	2'-Hydroxydaidzein	Isoflavone	308000	330000	325000	838000	744000	804000	46700	50600	62500
pme1568	Negative	285	257.1	5.08	286.048	[M-H]-	C10510	Orobol (5,7,3',4'-tetrahydroxyisoflavone)	Isoflavone	250000	275000	274000	507000	328000	476000	131000	160000	198000
pme3210	Positive	433	270.9	4.01	432.106	[M+H]+	C09126	Genistein 7-O-Glucoside (Genistin)	Isoflavone	7770000	8000000	8270000	8280000	7620000	8740000	4100000	3540000	3910000
pme3230	Negative	283	268.2	5	284.069	[M-H]-	C01562	Calycosin	Isoflavone	124000	135000	146000	122000	141000	127000	169000	159000	89500
pme3250	Positive	285	270.2	7	284.069	[M+H]+	C00814	Biochanin A	Isoflavone	110000	102000	89400	140000	137000	160000	90200	99200	128000
pme3276	Negative	285	217.1	4.89	286.048	[M-H]-	C12134	2'-Hydroxygenistein	Isoflavone	851000	775000	798000	1490000	852000	1390000	295000	364000	502000
pme3292	Negative	283	268.1	6.97	284.069	[M-H]-	C10521	Prunetin	Isoflavone	221000	225000	224000	274000	239000	271000	261000	281000	292000
pme3399	Negative	445.1	283.1	5.16	446.121	[M-H]-	C05376	Sissotrin	Isoflavone	153000	146000	153000	152000	148000	169000	175000	155000	166000
pmb0745	Positive	497.1	331.8	5.75	496.1	[M+H]+	-	Tricin 4'-O-syringyl alcohol	Flavonolignan	28600	24000	38900	109000	77500	81700	10500	11200	8380
pmb1312	Positive	689.2	688.9	4.43	688.2	[M+H]+	-	Tricin 4'-O-(β-guaiacylglyceryl) ether 7-O-hexoside	Flavonolignan	43400	66000	65200	9	9	9	98000	193000	243000
pmb1466	Positive	511.2	331.8	6.38	510.2	[M+H]+	-	Tricin 4'-O-syringic acid	Flavonolignan	25000	21000	33400	9	9	9	16100	9	13200
pmb3047	Negative	657.1	495.3	4.5	658.1	[M-H]-	-	Tricin 4'-O-(syringyl alcohol) ether 5-O-hexoside	Flavonolignan	1010000	1010000	1020000	2140000	1910000	1910000	493000	579000	277000
pmb3049	Negative	657.1	329.1	4.72	658.1	[M-H]-	-	Tricin 4'-O-(syringyl alcohol) ether 7-O-hexoside	Flavonolignan	36200	23100	28100	40600	42800	44900	9	9	9
pmb3052	Negative	525.1	314.5	5.84	526.1	[M-H]-	-	Tricin 4'-O-β-guaiacylglycerol	Flavonolignan	367000	353000	340000	9	9	9	410000	822000	1260000
